# Supplementary material for: Single-strand DNA processing: phylogenomics and sequence diversity of a superfamily of potential prokaryotic HuH endonucleases
Source: BMC Genomics. 2018 Jun 19;19:475. doi: 10.1186/s12864-018-4836-1 (PMC6006769; doi:10.1186/s12864-018-4836-1)
Supplement: Supplementary file 2 — Table S1. REP manually identified in REPtrons. (XLSX 66 kb) [file 12864_2018_4836_MOESM2_ESM.xlsx]

## Sheet: Feuille1
Table S1: REP manually identified in REPtrons.
Subclass	Chromosome	Protein name	Num	Consensus sequence	Foot		Left stem				Loop		Right stem			MFE	double foot	Status	Secondary structure
					length	sequence	lenth	pattern	sequence	length	length	sequence	length	pattern	sequence
0	DalkA01	ACL04004.1	0	GTATGCATTCCCACGCAAAGCATGGGAACGAG	7	GTATGCA	9	((((((.((	TTCCCACGC	32	3	AAA	9	)).))))))	GCATGGGAA	-8.90	F	L	.......((((((.((...)).))))))....
?	DalkA01	ACL04004.1	1	GTATGCATTCCCACGCAAAG	3	GTAT	3	(((	TGC	20	8	ATTCCCAC	3	)))	GCA	-1.80	F	L	...(((........)))...
?	DalkA01	ACL04004.1	2	GTATGCACTCCCGCGCAAGGCGTGGGA	8	GTATGCAC	8	((((((((	TCCCGCGC	27	3	AAG	8	))))))))	GCGTGGGA	-12.90	F	L	........((((((((...))))))))
?	EmolA01	AFK02851.1	0	GTAGAGACAGGGCATTGCCCTGTCTCTAC	4	GTAG	13	(((((((((((((	GTAGAGACAGGGC	29	3	ATT	13	)))))))))))))	GCCCTGTCTCTAC	-23.50	T	S	(((((((((((((...)))))))))))))
2.1	GmalA01	AEU35143.1	0	GGTGCCCCATCCTCGACGCGCGGCTTTATGCGCGGCAGGGTGGG	5	GGTGC	16	((((((((...(((((	CCCATCCTCGACGCGC	44	8	GGCTTTAT	15	)))))..))))))))	GCGCGGCAGGGTGGG	-22.80	F	L	.....((((((((...(((((........)))))..))))))))
2.1	GmalA01	AEU35143.1	1	GGTGCCCCATCCTCGACGCGCAGTTTTATCGCGCGGCAGGGTGGGG	4	GGTG	17	(((((((((...(((((	CCCCATCCTCGACGCGC	46	9	AGTTTTATC	16	)))))..)))))))))	GCGCGGCAGGGTGGGG	-25.10	F	L	....(((((((((...(((((.........)))))..)))))))))
2.2	AbacA01	ABF42478.1	0	GGTGCCCCATTCTAAGCTTTCGCTCCGGTTTTGAGCGAAAGCTTAGGGTGGGG	4	GGTG	21	(((((((((((((((((((((	CCCCATTCTAAGCTTTCGCTC	53	7	CGGTTTT	21	)))))))))))))))))))))	GAGCGAAAGCTTAGGGTGGGG	-36.80	F	L	....(((((((((((((((((((((.......)))))))))))))))))))))
2.2	AbacA01	ABF42478.1	1	GGTGCCCCATTCTAAGATTTCGCTTCGCTGTTGAGCGAAATCTTAGGGTGGGG	4	GGTG	22	(((((((((((((((((((.((	CCCCATTCTAAGATTTCGCTTC	53	6	GCTGTT	21	)))))))))))))))))))))	GAGCGAAATCTTAGGGTGGGG	-32.30	F	L	....(((((((((((((((((((.((......)))))))))))))))))))))
2.2	AbacA01	ABF42478.1	2	GGTGCCCCATTCTAGGGATTCACTGCCTTTGTGAATCGCTAGGGTGGGG	4	GGTG	19	(((((((((((.(((((((	CCCCATTCTAGGGATTCAC	49	7	TGCCTTT	19	))))))).)))))))))))	GTGAATCGCTAGGGTGGGG	-30.50	F	L	....(((((((((((.(((((((.......))))))).)))))))))))
2.2	AcapA01	ACO33629.1	0	GGGTGCCCCACATCTCGCAGAGATGTGGG	6	GGGTGC	10	((((((((((	CCCACATCTC	29	3	GCA	10	))))))))))	GAGATGTGGG	-15.90	F	L	......((((((((((...))))))))))
2.2	AcapA01	ACO33629.1	1	GGGTACCCCACATCTCGCCGAGATGTGGG	6	GGGTAC	10	((((((((((	CCCACATCTC	29	3	GCC	10	))))))))))	GAGATGTGGG	-15.90	F	L	......((((((((((...))))))))))
2.2	AcapA01	ACO33629.1	2	GGGTATCCCACATCTTGCCGAGATGTGGG	6	GGGTAT	9	(((((((((	CCCACATCT	29	5	TGCCG	9	)))))))))	AGATGTGGG	-13.20	F	L	......(((((((((.....)))))))))
2.2	AcapA01	ACO33629.1	4	GGGTGCCCCATTCAAGCCTGGTTTTGGCTTGAGTGGGG	5	GGGTG	13	(((((((((((((	CCCCATTCAAGCC	38	7	TGGTTTT	13	)))))))))))))	GGCTTGAGTGGGG	-24.50	F	L	.....(((((((((((((.......)))))))))))))
2.2	AcisA01	ADW68597.1	0	GTGCCCATTCATCGCAGCCTCCCCGCGATGA	8	GTGCCCAT	7	(((((((	TCATCGC	31	9	AGCCTCCCC	7	)))))))	GCGATGA	-8.60	F	L	........(((((((.........)))))))
2.2	AcisA01	ADW68597.1	1	GTGCCCCATTCATCGCAGCCTCACCGCGATGAGTGGG	4	GTGC	12	((((((((((((	CCCATTCATCGC	37	9	AGCCTCACC	12	))))))))))))	GCGATGAGTGGG	-19.90	F	L	....((((((((((((.........))))))))))))
2.2	AcisA01	ADW68597.1	2	GGTGCCCCACGTCTCGCTTCTGAGACGTGGG	5	GGTGC	10	((((((((((	CCCACGTCTC	31	6	GCTTCT	10	))))))))))	GAGACGTGGG	-18.80	F	L	.....((((((((((......))))))))))
2.2	CaurA01	ABY36092.1	0	GGCGTGCGGCAGCCATGCTGCCG	6	GGCGTG	7	(((((((	CGGCAGC	23	3	CAT	7	)))))))	GCTGCCG	-11.50	F	L	......(((((((...)))))))
2.2	CaurA01	ABY36092.1	1	GGAGTGCGGCAGCCATGCTGCCG	6	GGAGTG	7	(((((((	CGGCAGC	23	3	CAT	7	)))))))	GCTGCCG	-11.50	F	L	......(((((((...)))))))
2.2	CaurA01	ABY36092.1	2	GGCGTGTGGCAGCCATGCTGCTG	7	GGCGTGT	6	((((((	GGCAGC	23	3	CAT	6	))))))	GCTGCT	-8.00	F	L	.......((((((...)))))).
2.2	CaurA01	ABY36092.1	3	GGCGTGCGGCAGCCATGCTGCTG	6	GGCGTG	7	(((((((	CGGCAGC	23	3	CAT	7	)))))))	GCTGCTG	-9.30	F	L	......(((((((...)))))))
2.2	DalkA01	ACL03556.1	0	GGTGGCCCAGGAAACTTGCTTTCCTGGGC	4	GGTG	10	((((((((((	GCCCAGGAAA	29	5	CTTGC	10	))))))))))	TTTCCTGGGC	-16.20	F	L	....((((((((((.....))))))))))
2.2	DeprA01	ADW18511.1	0	GTAGGGTGGGCACGGTTGTATCGTGCCCAC	5	GTAGG	11	(((((((((((	GTGGGCACGGT	30	3	TGT	11	)))))))))))	ATCGTGCCCAC	-18.00	F	L	.....(((((((((((...)))))))))))
2.2	DeprA01	ADW18511.1	1	GTAGGGTGGGCACAGTTGTACCATGGCCAC	5	GTAGG	11	((((.((..((	GTGGGCACAGT	30	3	TGT	11	))..)).))))	ACCATGGCCAC	-6.60	F	L	.....((((.((..((...))..)).))))
2.2	DeprA01	ADW18511.1	2	GTAGGGTGGGCACGCAGTTGT	5	GTAGG	3	(((	GTG	21	4	GGCA	3	)))	CGC	-2.20	F	L	.....(((....)))......
2.2	DoleA01	ABW67588.1	0	GTAGTGTGCCCGTGAGGGCAT	5	GTAGT	6	((((((	GTGCCC	21	4	GTGA	6	))))))	GGGCAT	-9.90	F	L	.....((((((....))))))
2.2	DoleA01	ABW67588.1	1	GTAGTGTGCCCGTAAGGGCAT	5	GTAGT	6	((((((	GTGCCC	21	4	GTAA	6	))))))	GGGCAT	-9.90	F	L	.....((((((....))))))
2.2	DoleA01	ABW67588.1	2	GTAGTGACGCCGTCAGGCGT	6	GTAGTG	5	(((((	ACGCC	20	4	GTCA	5	)))))	GGCGT	-7.90	F	L	......(((((....)))))
2.2	MarsA01	ABR69730.1	0	GTAGGGCATCATGAACGAAGTGTAATGTGCCGTTTGATGATG	4	GTAG	12	((((.(((..((	GGCATCATGAAC	42	5	GAAGT	10	)).)))))))	GTAATGTGCC	-7.40	F	L	....((((.(((..((.....)).)))))))...........
2.2	MarsA01	ABR69730.1	1	GCAGGGCATCATGAACAGAGCGTAATGCGCCGTTTGATGAC	6	GCAGGG	16	(((((..(((...(((	CATCATGAACAGAGCG	41	5	TAATG	12	))).))))))))	CGCCGTTTGATG	-7.20	F	L	......(((((..(((...(((.....))).))))))))..
2.2	MarsA01	ABR69730.1	2	GTAGGGCATCATGAACGAAGTGTAATGTGCCGTTTGATGATGC	5	GTAGG	12	(((((((.((((	GCATCATGAACG	43	13	AAGTGTAATGTGC	13	))))..)))))))	CGTTTGATGATGC	-9.80	F	L	.....(((((((.((((.............))))..)))))))
2.2	MarsA01	ABR69730.1	3	GTAGGGCATCATGAGCGGAGCGTAATGTGCCGTTTGATGACG	4	GTAG	12	((((.(((..((	GGCATCATGAGC	42	3	GGA	12	))...)))))))	GCGTAATGTGCC	-8.90	F	L	....((((.(((..((...))...)))))))...........
2.2	MarsA01	ABR69730.1	4	GTAGGGCATCATGAACGAAGTGTAATGTGCCGTTTGACGACG	4	GTAG	12	((((.(((..((	GGCATCATGAAC	42	5	GAAGT	10	)).)))))))	GTAATGTGCC	-7.40	F	L	....((((.(((..((.....)).)))))))...........
2.2	MarsA01	ABR69730.1	5	GTAGGGCATCATGAACGGAGCGTAATGTGCCGTTTGACGATGC	5	GTAGG	13	(((((...(((((	GCATCATGAACGG	43	11	AGCGTAATGTG	14	)))))....)))))	CCGTTTGACGATGC	-9.10	F	L	.....(((((...(((((...........)))))....)))))
2.2	MarsA01	ABR69730.1	6	ATGTGCCGTTTGACGACG	6	ATGTGC	3	(((	CGT	18	3	TTG	3	)))	ACG	-0.20	F	L	......(((...)))...
2.2	MmetA01	AEG01308.1	0	GGAGTACAAACCTAGGTTTGTACTCC	4	GGAG	11	(((((((((((	GGAGTACAAAC	26	4	CTAG	11	)))))))))))	GTTTGTACTCC	-15.00	T	S	(((((((((((....)))))))))))
2.2	MmetA01	AEG01308.1	1	GGAATACAAACCTAGGTTTGTACTCC	4	GGAA	11	(((.(((((((	GGAATACAAAC	26	4	CTAG	11	))))))).)))	GTTTGTACTCC	-8.80	T	S	(((.(((((((....))))))).)))
2.2	PbraA01	ADY57660.1	0	GTGGCTGACATCTCACACGACTTCTTGTGGCTGTCGCCAC	4	GTGG	20	(((((.((((.....(((((	GTGGCTGACATCTCACACGA	40	4	CTTC	16	)))))..)))))))))	TTGTGGCTGTCGCCAC	-14.30	T	S	(((((.((((.....(((((....)))))..)))))))))
2.2	PbraA01	ADY57660.1	2	ACCTCTTGTGACTTCGTCAC	7	ACCTCTT	5	(((((	GTGAC	20	3	TTC	5	)))))	GTCAC	-3.50	F	L	.......(((((...)))))
2.2	PbraA01	ADY57808.1	0	GTAGGCTGGGTTAGCCGGCAGGCGTAACCCAGC	4	GTAG	12	((((((((((((	GCTGGGTTAGCC	33	4	GGCA	13	))).)))))))))	GGCGTAACCCAGC	-20.30	F	L	....((((((((((((....))).)))))))))
2.2	PbraA01	ADY57808.1	1	GTAGGCTGGGGTAGCCGGTAGGCGTAACCCAGC	4	GTAG	12	((((((...(((	GCTGGGGTAGCC	33	4	GGTA	13	)))....))))))	GGCGTAACCCAGC	-16.90	F	L	....((((((...(((....)))....))))))
2.2	PbraA01	ADY58178.1	0	GTGTGCCACTGGCTCCGCCAGTG	6	GTGTGC	7	(((((((	CACTGGC	23	3	TCC	7	)))))))	GCCAGTG	-10.10	F	L	......(((((((...)))))))
2.2	PbraA01	ADY58178.1	1	GTGCCACTGGCTCCGCCAGTG	4	GTGC	7	(((((((	CACTGGC	21	3	TCC	7	)))))))	GCCAGTG	-10.10	F	L	....(((((((...)))))))
2.2	PbraA01	ADY58460.1	0	GGTGCCACTGCTGGCTTGTCCAGCAGTG	5	GGTGC	9	(((((((((	CACTGCTGG	28	5	CTTGT	9	)))))))))	CCAGCAGTG	-14.50	F	L	.....(((((((((.....)))))))))
2.2	PbraA01	ADY58460.1	1	GGTGCCACTGCCTGGCTTGTCCAGCAGTG	5	GGTGC	10	((((((.(((	CACTGCCTGG	29	5	CTTGT	9	)))))))))	CCAGCAGTG	-10.70	F	L	.....((((((.(((.....)))))))))
2.2	PbraA01	ADY58460.1	2	GTGCCACTGCTGGCTTGCCCAGCAGTG	4	GTGC	9	(((((((((	CACTGCTGG	27	5	CTTGC	9	)))))))))	CCAGCAGTG	-14.70	F	L	....(((((((((.....)))))))))
2.2	PbraA01	ADY58460.1	3	GGTGCCACTGCTGGCTTGCCCAGCAGTG	5	GGTGC	9	(((((((((	CACTGCTGG	28	5	CTTGC	9	)))))))))	CCAGCAGTG	-14.70	F	L	.....(((((((((.....)))))))))
2.2	PbraA01	ADY58911.1	0	GTAAGGTGCGTCGCGACGCACC	4	GTAA	7	(((((((	GGTGCGT	22	4	CGCG	7	)))))))	ACGCACC	-10.40	F	L	....(((((((....)))))))
2.2	PbraA01	ADY58911.1	1	GTAGGGTGCGTCGCGACGCACC	4	GTAG	7	(((((((	GGTGCGT	22	4	CGCG	7	)))))))	ACGCACC	-10.20	F	L	....(((((((....)))))))
2.2	PbraA01	ADY61482.1	0	GTAGGGTCCGCTCCGCGGACC	4	GTAG	7	(((((((	GGTCCGC	21	3	TCC	7	)))))))	GCGGACC	-11.60	F	L	....(((((((...)))))))
2.2	PlimA01	ADG66203.1	0	GTAGGGTGGGTTAAGGCTCTGCGCAACCCGCC	4	GTAG	13	((((((((...((	GGTGGGTTAAGGC	32	5	TCTGC	10	))))))))))	GCAACCCGCC	-12.30	F	L	....((((((((...((.....))))))))))
2.2	PlimA01	ADG66203.1	1	GTAGGGTGGGTTAAGGCTTTGCGCAACCCACC	4	GTAG	13	((((((((...((	GGTGGGTTAAGGC	32	5	TTTGC	10	))))))))))	GCAACCCACC	-12.70	F	L	....((((((((...((.....))))))))))
2.2	PlimA01	ADG66729.1	0	GGTGGCCCAGACGTCGCTCTGGACGTCTGGG	5	GGTGG	10	((((((((((	CCCAGACGTC	31	6	GCTCTG	10	))))))))))	GACGTCTGGG	-19.60	F	L	.....((((((((((......))))))))))
2.2	PlimA01	ADG66729.1	1	GTGGCCCAGACGTGGCTTTGCACGTCTGGG	4	GTGG	10	((((((((((	CCCAGACGTG	30	6	GCTTTG	10	))))))))))	CACGTCTGGG	-19.10	F	L	....((((((((((......))))))))))
2.2	PlimA01	ADG68356.1	0	GTAGGGTGGGTTAAGGCTCTGCGCAACCCGCC	4	GTAG	13	((((((((...((	GGTGGGTTAAGGC	32	5	TCTGC	10	))))))))))	GCAACCCGCC	-12.30	F	L	....((((((((...((.....))))))))))
2.2	PlimA01	ADG68356.1	1	GTAGGGTGGGTTAAGGCTTTGCGCAACCCACC	4	GTAG	13	((((((((...((	GGTGGGTTAAGGC	32	5	TTTGC	10	))))))))))	GCAACCCACC	-12.70	F	L	....((((((((...((.....))))))))))
2.2	PlimA01	ADG68431.1	0	GGGTGGCTGGGGTTGAGTCTTCGAACCCCCAGCACTTTT	1	GGGT	15	((((.((((((((((	GGTGGCTGGGGTTGA	39	4	GTCT	16	))))..))))))))))	TCGAACCCCCAGCACT	-17.00	F	L	.((((.((((((((((....))))..))))))))))...
2.2	PlimA01	ADG68431.1	1	GGGTGGCTGGGGTTGAGTCTTCGAACCCCCAGC	5	GGGTG	11	(((((((((((	GCTGGGGTTGA	33	4	GTCT	13	))))..)))))))	TCGAACCCCCAGC	-14.20	F	L	.....(((((((((((....))))..)))))))
2.2	PlimA01	ADG68431.1	2	GGGTCGCTGGGGTTGAGCGTCCTCGCGAACCCCC	4	GGGT	12	(((((((.((((	GGGTCGCTGGGG	34	8	TTGAGCGT	12	))))))).))))	CCTCGCGAACCC	-15.60	T	R	(((((((.((((........))))))).))))..
2.2	PmikA01	BAM05346.1	0	GGGTGCCACGCCCTTTGGGGGGTGGCCG	4	GGGT	9	(((((.(((	GCCACGCCC	28	4	TTTG	9	))).)))))	GGGGGTGGC	-16.00	F	L	....(((((.(((....))).)))))..
2.2	PmikA01	BAM05346.1	1	GGGTGCCACGCCCCTTGGGGGTGGCCG	4	GGGT	9	(((((.(((	GCCACGCCC	27	3	CTT	9	))).)))))	GGGGGTGGC	-15.20	F	L	....(((((.(((...))).)))))..
2.2	PmikA01	BAM05346.1	2	GGGTGCCACGCCCCTTGGGGGGTGGCCG	4	GGGT	9	(((((.(((	GCCACGCCC	28	4	CTTG	9	))).)))))	GGGGGTGGC	-16.00	F	L	....(((((.(((....))).)))))..
2.2	PmikA01	BAM05346.1	3	GGGTGCCACGCCCCTTGGGGGGTGGCGGG	3	GGGT	10	((((((.(((	TGCCACGCCC	29	4	CTTG	10	))).))))))	GGGGGTGGCG	-16.90	F	L	...((((((.(((....))).))))))..
2.2	PmikA01	BAM05346.1	4	GGGTGCCACGCCGCTTGCGGGGTGGCGGG	3	GGGT	10	((((((.(((	TGCCACGCCG	29	4	CTTG	10	))).))))))	CGGGGTGGCG	-16.10	F	L	...((((((.(((....))).))))))..
2.2	PmikA01	BAM05346.1	5	GGGTGCCACGCCGCTTGCGGGGTGGCGAG	3	GGGT	10	((((((.(((	TGCCACGCCG	29	4	CTTG	10	))).))))))	CGGGGTGGCG	-16.10	F	L	...((((((.(((....))).))))))..
2.2	PstuA01	ABP78749.1	0	GTAGGATGGATTAGCGAAGCGTAATCCGTC	4	GTAG	11	(((((((((((	GATGGATTAGC	30	3	GAA	12	)).)))))))))	GCGTAATCCGTC	-10.50	F	L	....(((((((((((...)).)))))))))
2.2	PstuA01	ABP78749.1	1	GTAGGTTGGATTAGCCGAAGGCGTAATCCGAC	4	GTAG	12	((((((((((((	GTTGGATTAGCC	32	3	GAA	13	))).)))))))))	GGCGTAATCCGAC	-13.50	F	L	....((((((((((((...))).)))))))))
2.2	PstuA01	ABP78749.1	2	ATTAGCCGAAGGCGTAATCCGAC	4	ATTA	3	(((	GCC	23	3	GAA	3	)))	GGC	-2.70	F	L	....(((...)))..........
2.2	PstuE01	AFN78532.1	0	GTAGGGTGGATAACGCTTTGCTTATCCACC	4	GTAG	12	(((((((((.((	GGTGGATAACGC	30	3	TTT	11	)))))))))))	GCTTATCCACC	-12.90	F	L	....(((((((((.((...)))))))))))
2.2	PstuE01	AFN78532.1	1	GTAGGGTGGAAAACGGCGAAGCCTTTTCCAC	5	GTAGG	12	((((((((.(((	GTGGAAAACGGC	31	3	GAA	11	)))))))))))	GCCTTTTCCAC	-12.30	F	L	.....((((((((.(((...)))))))))))
2.2	PstuE01	AFN78533.1	0	GTAGGGTGGATAACGCTTTGCTTATCCACC	4	GTAG	12	(((((((((.((	GGTGGATAACGC	30	3	TTT	11	)))))))))))	GCTTATCCACC	-12.90	F	L	....(((((((((.((...)))))))))))
2.2	PstuE01	AFN78533.1	1	GTAGGGTGGAAAACGGCGAAGCCTTTTCCAC	5	GTAGG	12	((((((((.(((	GTGGAAAACGGC	31	3	GAA	11	)))))))))))	GCCTTTTCCAC	-12.30	F	L	.....((((((((.(((...)))))))))))
2.2	TeroA01	AFL89966.1	0	GTGCCCCACGTCTCGCTTCTGAGACGTGGG	4	GTGC	10	((((((((((	CCCACGTCTC	30	6	GCTTCT	10	))))))))))	GAGACGTGGG	-18.80	F	L	....((((((((((......))))))))))
2.2	TeroA01	AFL89966.1	1	GTGGCCCCACGTCTCGCTTCTGAGACGTGGG	5	GTGGC	10	((((((((((	CCCACGTCTC	31	6	GCTTCT	10	))))))))))	GAGACGTGGG	-18.80	F	L	.....((((((((((......))))))))))
2.2	TsaaA01	ADV81227.1	0	GGGTGCCCCATGTCCGGATTTTCGGACATGGG	6	GGGTGC	10	((((((((((	CCCATGTCCG	32	6	GATTTT	10	))))))))))	CGGACATGGG	-18.60	F	L	......((((((((((......))))))))))
2.4	AaphA01	ACS97067.1	0	GTAGGGACAGACTTTATGTCTGTCC	4	GTAG	8	((((((((	GGACAGAC	25	5	TTTAT	8	))))))))	GTCTGTCC	-13.10	F	L	....((((((((.....))))))))
2.4	AcylA01	AFZ56567.1	0	GTAGGGGTGAAGCATTCGCACCAGAAAAATATGGAACAAACAGATAACCTATATTGGCGAATGCTTCACCC	4	GTAG	30	(((((((((((((((........(((((((	GGGTGAAGCATTCGCACCAGAAAAATATGG	71	14	AACAAACAGATAAC	23	))))))).)))))))))))))))	CTATATTGGCGAATGCTTCACCC	-28.00	F	L	....(((((((((((((((........(((((((..............))))))).)))))))))))))))
2.4	AcylA01	AFZ56567.1	1	GTAGGGGCGAAGCATTGGCTCGATAAATTTGGTTGTTGTTGATCATTTAAATTCGCCAATGCTTCGCCC	4	GTAG	22	((((((((((((((((((((((	GGGCGAAGCATTGGCTCGATAA	69	9	ATTTGGTTG	34	)))))))............)))))))))))))))	TTGTTGATCATTTAAATTCGCCAATGCTTCGCCC	-30.80	F	L	....((((((((((((((((((((((.........)))))))............)))))))))))))))
2.4	AesuA01	AFL80743.1	0	GTAGGCGCGCGATTTATCGCGCGC	4	GTAG	8	((((((((	GCGCGCGA	24	4	TTTA	8	))))))))	TCGCGCGC	-14.30	F	L	....((((((((....))))))))
2.4	AesuA01	AFL80743.1	1	GTAGCCGCGCGATTTATCGCGCGC	5	GTAGC	7	(((((((	CGCGCGA	24	4	TTTA	7	)))))))	TCGCGCG	-11.60	F	L	.....(((((((....))))))).
2.4	AesuA01	AFL80743.1	2	GTAGGCGCGCGATTTATCGCGCAC	6	GTAGGC	6	((((((	GCGCGA	24	4	TTTA	6	))))))	TCGCGC	-10.00	F	L	......((((((....))))))..
2.4	AesuA01	AFL81528.1	0	GTAGAGACAAGGCATGCCTTGTCTCTAC	4	GTAG	12	((((((((((((	GTAGAGACAAGG	28	4	CATG	12	))))))))))))	CCTTGTCTCTAC	-18.60	T	S	((((((((((((....))))))))))))
2.4	AesuA01	AFL81528.1	1	GTTGACGGCGTGGTTGACGGCGTGGTTGACGGCGTGGTTGACGGCGT	4	GTTG	19	(((.(((.....(((.(((	ACGGCGTGGTTGACGGCGT	47	5	GGTTG	19	))).))).....))).)))	ACGGCGTGGTTGACGGCGT	-16.80	F	L	....(((.(((.....(((.(((.....))).))).....))).)))
2.4	AplaA01	BAI88150.1	0	GTAGGGGCGGGTTCCGCAGTCAATCAAACTTCCCCACCGGAATTGTCATAAACCCGCCC	4	GTAG	29	(((((((((.......((((......(((	GGGCGGGTTCCGCAGTCAATCAAACTTCC	59	5	CCACC	21	))))))).....)))))))))	GGAATTGTCATAAACCCGCCC	-17.90	F	L	....(((((((((.......((((......(((.....))))))).....)))))))))
2.4	AplaA01	BAI88150.1	1	GTAGGGGCGGGTTCACGGGGCTATATGATAGTAACAAATAAACTCCATAAACCCGCCC	4	GTAG	23	(((((((((...((((.(((.((	GGGCGGGTTCACGGGGCTATATG	58	7	ATAGTAA	24	)).)))..))))...)))))))))	CAAATAAACTCCATAAACCCGCCC	-21.00	F	L	....(((((((((...((((.(((.((.......)).)))..))))...)))))))))
2.4	AplaA01	BAI88150.1	2	GTAGGGGCGGGTTCCGCAGTCAATTCAACTTCCCCACCGGAATTGTCATAAACCCGCCC	4	GTAG	22	(((((((((.......((((((	GGGCGGGTTCCGCAGTCAATTC	59	13	AACTTCCCCACCG	20	)))))).....)))))))))	GAATTGTCATAAACCCGCCC	-20.10	F	L	....(((((((((.......((((((.............)))))).....)))))))))
2.4	AplaA01	BAI88150.1	3	GTAGGGGCGGGTTCACGGGGCTATATGATAGTAACAAATAAACCCCATAAACCCGCCC	4	GTAG	23	(((((((((...((((.(((.((	GGGCGGGTTCACGGGGCTATATG	58	7	ATAGTAA	24	)).)))..))))...)))))))))	CAAATAAACCCCATAAACCCGCCC	-24.00	F	L	....(((((((((...((((.(((.((.......)).)))..))))...)))))))))
2.4	AplaA01	BAI88150.1	4	GTAGGGGCGGGTTCACCGGGCTATATGGTAGTAATATATCAACCCCATAAACCCGCCC	4	GTAG	26	(((((((((....(((.....(((((	GGGCGGGTTCACCGGGCTATATGGTA	58	6	GTAATA	22	)))))..)))...)))))))))	TATCAACCCCATAAACCCGCCC	-22.80	F	L	....(((((((((....(((.....(((((......)))))..)))...)))))))))
2.4	AplaA01	BAI88150.1	5	GTAGGGGCGGGTTCACGGGGCTATATGATAGTAATAGATAAACCCCATAAACCCGCCC	4	GTAG	20	(((((((((...((((((((	GGGCGGGTTCACGGGGCTAT	58	9	ATGATAGTA	25	)))).....))))...)))))))))	ATAGATAAACCCCATAAACCCGCCC	-23.90	F	L	....(((((((((...((((((((.........)))).....))))...)))))))))
2.4	AplaA01	BAI88150.1	6	CAGTCAATTAAACTTCCCCACCGGAATTGTCATAAACCCGCCC	13	CAGTCAATTAAAC	4	((((	TTCC	43	5	CCACC	4	))))	GGAA	-2.30	F	L	.............((((.....)))).................
2.4	AsuiA01	AFU18914.1	0	GTAGGGACACTCTGCGTGTGTCC	4	GTAG	6	((((((	GGACAC	23	7	TCTGCGT	6	))))))	GTGTCC	-8.30	F	L	....((((((.......))))))
2.4	AsuiA01	AFU18914.1	1	GTAGGGACGCACTGCGTGCGTCC	4	GTAG	8	((((((((	GGACGCAC	23	3	TGC	8	))))))))	GTGCGTCC	-12.60	F	L	....((((((((...))))))))
2.4	AsuiA01	AFU18914.1	2	GTAGGGACGCCACGCTGCCGTCC	4	GTAG	8	(((((.((	GGACGCCA	23	3	CGC	8	)).)))))	TGCCGTCC	-6.00	F	L	....(((((.((...)).)))))
2.4	AsuiA01	AFU18914.1	3	GTAGGGACGCCACGCTGGCGTCC	4	GTAG	8	((((((((	GGACGCCA	23	3	CGC	8	))))))))	TGGCGTCC	-13.20	F	L	....((((((((...))))))))
2.4	AsuiA01	AFU20059.1	0	GTAGGGGCGGGTCCTGTGCCCGCCC	4	GTAG	7	(((((((	GGGCGGG	25	7	TCCTGTG	7	)))))))	CCCGCCC	-14.10	F	L	....(((((((.......)))))))
2.4	BtreA01	AGH38469.1	0	GTAGGGGCGTACGTCGTACACCC	4	GTAG	8	(((.((((	GGGCGTAC	23	3	GTC	8	)))).)))	GTACACCC	-7.30	F	L	....(((.((((...)))).)))
2.4	BtreA01	AGH38469.1	1	GTAGGGGCGTATTGCATACGCCC	4	GTAG	8	((((((((	GGGCGTAT	23	3	TGC	8	))))))))	ATACGCCC	-11.10	F	L	....((((((((...))))))))
2.4	BtreA01	AGH38469.1	2	GTAGGCGTACGTCGTACGCCC	3	GTAG	7	(((((((	GGCGTAC	21	3	GTC	7	)))))))	GTACGCC	-10.40	F	L	...(((((((...))))))).
2.4	BtreA01	AGH38469.1	3	GTAGGGGCGTACTGCGTACGCCC	4	GTAG	8	((((((((	GGGCGTAC	23	3	TGC	8	))))))))	GTACGCCC	-12.70	F	L	....((((((((...))))))))
2.4	BtreA01	AGH38469.1	4	GTAGGGGCGTACGTCGTACGCCC	4	GTAG	8	((((((((	GGGCGTAC	23	3	GTC	8	))))))))	GTACGCCC	-12.70	F	L	....((((((((...))))))))
2.4	BtreA01	AGH38469.1	5	GTAGTGGCGTATATCATACGCCC	5	GTAGT	7	(((((((	GGCGTAT	23	3	ATC	7	)))))))	ATACGCC	-8.60	F	L	.....(((((((...))))))).
2.4	CaerA01	BAM00060.1	0	GTAGGGGCGAAAAATTTTTCGCCCCTAC	4	GTAG	12	((((((((((((	GTAGGGGCGAAA	28	4	AATT	12	))))))))))))	TTTCGCCCCTAC	-20.40	T	S	((((((((((((....))))))))))))
2.4	CaerA01	BAM00060.1	1	GAAGGGGCGAAAAATTTTTCGCCCCTTC	4	GAAG	12	((((((((((((	GAAGGGGCGAAA	28	4	AATT	12	))))))))))))	TTTCGCCCCTTC	-20.20	T	S	((((((((((((....))))))))))))
2.4	CaerA01	BAM00060.1	2	TAGGGGCGAAATATATTTCGCCCCAAC	2	TAGG	9	(((((((((	GGGGCGAAA	27	4	TATA	9	)))))))))	TTTCGCCCC	-15.90	F	L	..(((((((((....)))))))))...
2.4	CaggA01	ACL24330.1	0	GTAGAGACGCACGGCCGTGCGTCTCTAC	4	GTAG	12	((((((((((((	GTAGAGACGCAC	28	4	GGCC	12	))))))))))))	GTGCGTCTCTAC	-20.70	T	S	((((((((((((....))))))))))))
2.4	CaggA01	ACL24330.1	2	GTTGAGACGCACGGCCG	4	GTTG	4	((((	GTTG	17	7	AGACGCA	4	))))	CGGC	-0.30	T	R	((((.......))))..
2.4	CaggA01	ACL24704.1	0	GTAGGGGCACAGCGCGCTGTGCCCCTAC	4	GTAG	12	((((((((((((	GTAGGGGCACAG	28	4	CGCG	12	))))))))))))	CTGTGCCCCTAC	-22.90	T	S	((((((((((((....))))))))))))
2.4	CaggA01	ACL24704.1	1	GTAGGGGCACAGCGCGCT	3	GTAG	5	((.((	GGGGC	18	5	ACAGC	5	)).))	GCGCT	-3.30	F	L	...((.((.....)).))
2.4	CaggA01	ACL24704.1	2	GTAGGGGCGACCGGCCGGTCGCCCCTAC	4	GTAG	12	((((((((((((	GTAGGGGCGACC	28	4	GGCC	12	))))))))))))	GGTCGCCCCTAC	-25.10	T	S	((((((((((((....))))))))))))
2.4	CaggA01	ACL24704.1	3	GTAGGGGCGGCCGGCCGGTCGCCCCTAC	4	GTAG	12	((((((((((((	GTAGGGGCGGCC	28	4	GGCC	12	))))))))))))	GGTCGCCCCTAC	-24.50	T	S	((((((((((((....))))))))))))
2.4	CaggA01	ACL26169.1	0	GTAGGGGCGACCCGGCGGGTCGCCC	4	GTAG	9	(((((((((	GGGCGACCC	25	3	GGC	9	)))))))))	GGGTCGCCC	-18.20	F	L	....(((((((((...)))))))))
2.4	CaggA01	ACL26169.1	1	GTAGGGGCGACGCGGCGCGTCGCCC	4	GTAG	9	(((((((((	GGGCGACGC	25	3	GGC	9	)))))))))	GCGTCGCCC	-17.40	F	L	....(((((((((...)))))))))
2.4	CaggA01	ACL26169.1	2	CCCGGCGGGTCGCCC	3	CCCG	4	((((	GGCG	15	3	GGT	4	))))	CGCC	-4.80	F	L	...((((...)))).
2.4	CaggA01	ACL26169.1	3	GTAGGGGCGACCCGGTGGGTCGCCC	4	GTAG	9	(((((((((	GGGCGACCC	25	3	GGT	9	)))))))))	GGGTCGCCC	-18.20	F	L	....(((((((((...)))))))))
2.4	CaggA01	ACL26169.1	4	GTCGGGGCGACGTGGTGCGTCGCCC	4	GTCG	8	((((((((	GGGCGACG	25	5	TGGTG	8	))))))))	CGTCGCCC	-14.80	F	L	....((((((((.....))))))))
2.4	CaggA01	ACL26169.1	5	GTCGGGGCGACCCGGTGCGTTGCCC	4	GTCG	7	(((((((	GGGCGAC	25	7	CCGGTGC	7	)))))))	GTTGCCC	-10.00	F	L	....(((((((.......)))))))
2.4	CaggA01	ACL26169.1	6	GTCGGGGCGACCCGGTGCGTCGCCC	4	GTCG	7	(((((((	GGGCGAC	25	7	CCGGTGC	7	)))))))	GTCGCCC	-12.10	F	L	....(((((((.......)))))))
2.4	CaggA01	ACL26169.1	7	GGGCGCACCCGTCTGG	4	GGGC	3	(((	GGG	16	4	CGCA	3	)))	CCC	-3.80	T	R	(((....)))......
2.4	CaggA01	ACL26169.1	8	GTAGGGGCGACCCGTCGGGTCGCCCTTAC	4	GTAG	13	(((((((((((((	GTAGGGGCGACCC	29	3	GTC	13	)))))))))))))	GGGTCGCCCTTAC	-24.40	T	S	(((((((((((((...)))))))))))))
2.4	CaggA01	ACL26169.1	9	GTAGGGGCGACCCGACGGGTCGCCCTTAC	4	GTAG	13	(((((((((((((	GTAGGGGCGACCC	29	3	GAC	13	)))))))))))))	GGGTCGCCCTTAC	-24.40	T	S	(((((((((((((...)))))))))))))
2.4	CalsA01	AFZ04451.1	0	GTAGAGACGCGATACATCGCGTCTCTC	2	GTAG	10	((((((((((	AGAGACGCGA	27	4	TACA	10	))))))))))	TCGCGTCTCT	-16.30	F	L	..((((((((((....)))))))))).
2.4	CalsA01	AFZ04451.1	1	GTAGAGACGCGAAATTTCGCGTCTCTC	2	GTAG	10	((((((((((	AGAGACGCGA	27	4	AATT	10	))))))))))	TCGCGTCTCT	-16.70	F	L	..((((((((((....)))))))))).
2.4	CalsB01	AFY32102.1	0	GTAGAGGCAAGGCATTGCCTTGCCC	5	GTAGA	8	((((((((	GGCAAGGC	25	3	ATT	8	))))))))	GCCTTGCC	-14.10	F	L	.....((((((((...)))))))).
2.4	CalsB01	AFY32102.1	1	GTAGGGGCAAGGCAGTGCCTTGCCC	4	GTAG	9	(((((((((	GGGCAAGGC	25	3	AGT	9	)))))))))	GCCTTGCCC	-16.40	F	L	....(((((((((...)))))))))
2.4	CalsB01	AFY32102.1	2	GTAGGGGCACGGCATTGCCGTGCCC	4	GTAG	9	(((((((((	GGGCACGGC	25	3	ATT	9	)))))))))	GCCGTGCCC	-18.00	F	L	....(((((((((...)))))))))
2.4	CapoA01	AFZ52388.1	0	GCAGGGGCAGAGTATCATTCTGCCC	4	GCAG	9	(((((((((	GGGCAGAGT	25	3	ATC	9	)))))))))	ATTCTGCCC	-12.70	F	L	....(((((((((...)))))))))
2.4	CapoA01	AFZ52388.1	1	GTAGGGGCAGAATAATATTCTGCCC	4	GTAG	9	(((((((((	GGGCAGAAT	25	3	AAT	9	)))))))))	ATTCTGCCC	-12.70	F	L	....(((((((((...)))))))))
2.4	CapoA01	AFZ53750.1	0	GTAGGGGCGAACGGCCGTTCGCCCCTAC	4	GTAG	12	((((((((((((	GTAGGGGCGAAC	28	4	GGCC	12	))))))))))))	GTTCGCCCCTAC	-22.70	T	S	((((((((((((....))))))))))))
2.4	CaurA01	ABY33858.1	0	GTAGGGGCGGGTTCTAAACCCGCCC	4	GTAG	9	(((((((((	GGGCGGGTT	25	3	CTA	9	)))))))))	AACCCGCCC	-16.20	F	L	....(((((((((...)))))))))
2.4	CchlA01	ABB27827.1	0	GTAGGGGCAATTCATGAATTGCCCCTAC	4	GTAG	12	((((((((((((	GTAGGGGCAATT	28	4	CATG	12	))))))))))))	AATTGCCCCTAC	-18.50	T	S	((((((((((((....))))))))))))
2.4	CchlA01	ABB27827.1	1	GTAGGGGCAATTCATGAATTGCCCCTAA	1	GTAG	11	(((((((((((	TAGGGGCAATT	28	4	CATG	11	)))))))))))	AATTGCCCCTA	-16.60	F	L	.(((((((((((....))))))))))).
2.4	CchlA01	ABB28398.1	0	GTAGGGGCAGATTCCATATCTGCCC	4	GTAG	8	((((((((	GGGCAGAT	25	5	TCCAT	8	))))))))	ATCTGCCC	-12.90	F	L	....((((((((.....))))))))
2.4	CchlA01	ABB28398.1	1	GTAGGGGCGGAATCCATTTCCGCCC	4	GTAG	8	((((((((	GGGCGGAA	25	5	TCCAT	8	))))))))	TTCCGCCC	-14.50	F	L	....((((((((.....))))))))
2.4	CchlA01	ABB28398.1	2	GTAGGGACAGATTCCATATCTGCCC	3	GTAG	9	(((.(((((	GGGACAGAT	25	5	TCCAT	8	))))))))	ATCTGCCC	-9.30	F	L	...(((.(((((.....))))))))
2.4	CchlA01	ABB28398.1	3	GTAGGGGCAGATTCTATATCTGCCC	4	GTAG	8	((((((((	GGGCAGAT	25	5	TCTAT	8	))))))))	ATCTGCCC	-12.90	F	L	....((((((((.....))))))))
2.4	CchlA01	ABB28398.1	4	AGATTCCATATCTGCCC	4	AGAT	4	((((	AGAT	17	5	TCCAT	4	))))	ATCT	-1.00	T	R	((((.....))))....
2.4	CchlA01	ABB28398.1	5	AGATTTTATATCTGCCC	4	AGAT	4	((((	AGAT	17	5	TTTAT	4	))))	ATCT	-1.00	T	R	((((.....))))....
2.4	CchlA01	ABB28784.1	0	GTAGAGACGCAATGCATTGCGTCTCTAC	4	GTAG	12	((((((((((((	GTAGAGACGCAA	28	4	TGCA	12	))))))))))))	TTGCGTCTCTAC	-18.00	T	S	((((((((((((....))))))))))))
2.4	ChspA01	ACM52098.1	0	GTAGGGGCGGGTTCTAAACCCGCCC	4	GTAG	9	(((((((((	GGGCGGGTT	25	3	CTA	9	)))))))))	AACCCGCCC	-16.20	F	L	....(((((((((...)))))))))
2.4	ChutA01	ABG58622.1	0	GTAGGGGCGACCCTTGCGGTCGCCC	4	GTAG	8	((((((((	GGGCGACC	25	5	CTTGC	8	))))))))	GGTCGCCC	-15.70	F	L	....((((((((.....))))))))
2.4	ChutA01	ABG58622.1	1	GTAGGGGCAACCCTTGCGGTTGCCC	4	GTAG	8	((((((((	GGGCAACC	25	5	CTTGC	8	))))))))	GGTTGCCC	-13.90	F	L	....((((((((.....))))))))
2.4	ChutA01	ABG58622.1	2	GTAGGGCAACCCTTGCTGTTGCCC	3	GTAG	7	(((((((	GGGCAAC	24	7	CCTTGCT	7	)))))))	GTTGCCC	-10.20	F	L	...(((((((.......)))))))
2.4	ChutA01	ABG58622.1	3	AGGGGCGACCGTTG	2	AGGG	2	((	GG	14	4	GCGA	2	))	CC	-1.80	F	L	..((....))....
2.4	ChutA01	ABG59502.1	0	GTAGGGGCGAATTGCATTCGCCC	4	GTAG	8	((((((((	GGGCGAAT	23	3	TGC	8	))))))))	ATTCGCCC	-10.90	F	L	....((((((((...))))))))
2.4	ChutA01	ABG59502.1	1	GTAGGGGCGAATTGAATTCGCCC	4	GTAG	8	((((((((	GGGCGAAT	23	3	TGA	8	))))))))	ATTCGCCC	-10.90	F	L	....((((((((...))))))))
2.4	ChutA01	ABG59502.1	2	GTACGGGCGAATAGCATTCGCCC	4	GTAC	8	((((((((	GGGCGAAT	23	3	AGC	8	))))))))	ATTCGCCC	-11.20	F	L	....((((((((...))))))))
2.4	ChutA01	ABG59502.1	3	GCGAATAATATTCGCCC	4	GCGA	6	((((((	GCGAAT	17	3	AAT	6	))))))	ATTCGC	-5.10	T	R	((((((...))))))..
2.4	ChutA01	ABG59502.1	4	CGAATAGCATTCGCCC	4	CGAA	5	(((((	CGAAT	16	3	AGC	5	)))))	ATTCG	-1.30	T	R	(((((...)))))...
2.4	ChutA01	ABG60351.1	0	GTATAGACCAATTTATTGTGTCT	4	GTAT	7	(((((((	AGACCAA	23	4	TTTA	8	))).))))	TTGTGTCT	-3.40	F	L	....(((((((....))).))))
2.4	ChutA01	ABG60351.1	1	GTAGAGACGCAATTTATTGCGTCT	4	GTAG	8	((((((((	AGACGCAA	24	4	TTTA	8	))))))))	TTGCGTCT	-9.90	F	L	....((((((((....))))))))
2.4	CyspB01	ACK64555.1	0	GTAGGGGCATAATATTATTATACCC	4	GTAG	9	(((.(((((	GGGCATAAT	25	3	ATT	9	))))).)))	ATTATACCC	-3.90	F	L	....(((.(((((...))))).)))
2.4	CyspB01	ACK64555.1	1	GTAGGGGTTTAACACCGTTAAACCC	4	GTAG	9	(((((((((	GGGTTTAAC	25	3	ACC	9	)))))))))	GTTAAACCC	-9.60	F	L	....(((((((((...)))))))))
2.4	CyspB01	ACK64555.1	2	GTAGGGGCATAATGGTATTATGCCC	4	GTAG	9	(((((((((	GGGCATAAT	25	3	GGT	9	)))))))))	ATTATGCCC	-10.60	F	L	....(((((((((...)))))))))
2.4	CyspB01	ACK64555.1	3	GTAGGGGTTTAACAATGTTAAACCC	4	GTAG	9	(((((((((	GGGTTTAAC	25	3	AAT	9	)))))))))	GTTAAACCC	-9.60	F	L	....(((((((((...)))))))))
2.4	CyspB01	ACK64555.1	4	GTTGGGGGATAATACCATTATGCCC	4	GTTG	9	(((.(((((	GGGGATAAT	25	3	ACC	9	))))).)))	ATTATGCCC	-6.50	F	L	....(((.(((((...))))).)))
2.4	CyspB01	ACK64555.1	5	GTAGGGGTTTAACACTGTTAAACCC	4	GTAG	9	(((((((((	GGGTTTAAC	25	3	ACT	9	)))))))))	GTTAAACCC	-9.60	F	L	....(((((((((...)))))))))
2.4	CyspB01	ACK64555.1	6	GTAGGGGCATAATACCATTATGCCC	4	GTAG	9	(((((((((	GGGCATAAT	25	3	ACC	9	)))))))))	ATTATGCCC	-10.60	F	L	....(((((((((...)))))))))
2.4	CyspB01	ACK64555.1	7	GTAGGGGTTTAACATTGTTAAACCC	4	GTAG	9	(((((((((	GGGTTTAAC	25	3	ATT	9	)))))))))	GTTAAACCC	-9.60	F	L	....(((((((((...)))))))))
2.4	CyspB01	ACK65071.1	0	GTAGGGGCGGGTTTCTTATATAACCTATGCCACCTATTCCAAATTAACATAAACCCGCCC	4	GTAG	14	((((((((((.(((	GGGCGGGTTTCTTA	60	26	TATAACCTATGCCACCTATTCCAAAT	16	)))...))))))))))	TAACATAAACCCGCCC	-15.20	F	L	....((((((((((.(((..........................)))...))))))))))
2.4	CyspB01	ACK65071.1	1	GTAGGGGCGGGTTTTTTCTATAACCTATGCTACCCATCCTAAAATTAACATCAACCCGCCC	4	GTAG	9	(((((((((	GGGCGGGTT	61	39	TTTTCTATAACCTATGCTACCCATCCTAAAATTAACATC	9	)))))))))	AACCCGCCC	-14.22	F	L	....(((((((((.......................................)))))))))
2.4	CyspB01	ACK65071.1	4	ATAGGGCAGGTTTTGAATATAATTCCTCGATAACAACCAAAATCCTCGCTAAACCTGCCCCTAC	3	ATAG	10	((((((((((	GGGCAGGTTT	64	37	TGAATATAATTCCTCGATAACAACCAAAATCCTCGCT	10	))))))))))	AAACCTGCCC	-15.48	F	L	...((((((((((.....................................))))))))))....
2.4	CyspB01	ACK65071.1	5	ATAGGGCAGGTTTTGAATATAATTCCTCGATAATAACCAAAATCCTCGCTAAACCTGTCCCTAC	1	ATAG	12	((((((((((((	TAGGGCAGGTTT	64	37	TGAATATAATTCCTCGATAATAACCAAAATCCTCGCT	13	))))))).)))))	AAACCTGTCCCTA	-14.18	F	L	.((((((((((((.....................................))))))).))))).
2.4	CyspD01	ACU99428.1	0	GTAGGGGCATAATATTATTATGCCC	4	GTAG	9	(((((((((	GGGCATAAT	25	3	ATT	9	)))))))))	ATTATGCCC	-10.60	F	L	....(((((((((...)))))))))
2.4	CyspD01	ACU99428.1	1	GTAGGGGCGAGGTTTCCTCGCCC	4	GTAG	8	((((((((	GGGCGAGG	23	3	TTT	8	))))))))	CCTCGCCC	-14.80	F	L	....((((((((...))))))))
2.4	CyspD01	ACU99428.1	2	GTAGGGGCATAATACTATTATGCCC	4	GTAG	9	(((((((((	GGGCATAAT	25	3	ACT	9	)))))))))	ATTATGCCC	-10.60	F	L	....(((((((((...)))))))))
2.4	CyspD01	ACU99428.1	3	GTAGGGGTGGGGTTTCCCCGCCC	4	GTAG	8	((((((((	GGGTGGGG	23	3	TTT	8	))))))))	CCCCGCCC	-15.00	F	L	....((((((((...))))))))
2.4	CyspD01	ACU99428.1	4	GGTTTCCCCGCCC	4	GGTT	2	((	GG	13	5	TTTCC	2	))	TT	-0.30	T	R	((.....))....
2.4	CyspD01	ACU99956.1	0	GTAGGGGCGGGTTTTTTCTTTAACCTACGCCACCCATCCTAAATTAATATAAACCCGCCC	4	GTAG	10	((((((((((	GGGCGGGTTT	60	36	TTTCTTTAACCTACGCCACCCATCCTAAATTAATAT	10	))))))))))	AAACCCGCCC	-16.01	F	L	....((((((((((....................................))))))))))
2.4	CyspD01	ACU99956.1	1	GTAGGGGCAAGTTTAGCGACGATTTTGGTTGTTATCGAG	13	GTAGGGGCAAGTT	7	(((((((	TAGCGAC	39	7	GATTTTG	7	)))))))	GTTGTTA	-6.00	F	L	.............(((((((.......))))))).....
2.4	CyspD01	ACU99956.1	2	GTAGGGGCGGGTTTTTTCTATAACCTATGCCACCGATTCTAAATTAACATAAACCCGCCC	4	GTAG	10	((((((((((	GGGCGGGTTT	60	36	TTTCTATAACCTATGCCACCGATTCTAAATTAACAT	10	))))))))))	AAACCCGCCC	-16.01	F	L	....((((((((((....................................))))))))))
2.4	CyspD01	ACU99956.1	3	GTAGGGGCGGGTTTTTTTATAACCCATGCCACTTATTCCAAATTAACATAAACCCGCCC	4	GTAG	10	((((((((((	GGGCGGGTTT	59	35	TTTTATAACCCATGCCACTTATTCCAAATTAACAT	10	))))))))))	AAACCCGCCC	-16.04	F	L	....((((((((((...................................))))))))))
2.4	CyspD01	ACU99956.1	4	GTAGGGGCGGGTTTTTTCTATAACCCATGCCACTTATTCCAACTTAACATAAACCCGCCC	4	GTAG	10	((((((((((	GGGCGGGTTT	60	36	TTTCTATAACCCATGCCACTTATTCCAACTTAACAT	10	))))))))))	AAACCCGCCC	-16.01	F	L	....((((((((((....................................))))))))))
2.4	CyspD01	ACU99956.1	6	ATAGGGCAGGTTTTGAATATAATTCCTCGATAATAACCAAAATCCTCGCTAAACCTGTCCCTAC	1	ATAG	12	((((((((((((	TAGGGCAGGTTT	64	37	TGAATATAATTCCTCGATAATAACCAAAATCCTCGCT	13	))))))).)))))	AAACCTGTCCCTA	-14.18	F	L	.((((((((((((.....................................))))))).))))).
2.4	CyspD01	ACU99956.1	7	GTAGGGCAGGTTTTGGACATAACTGCTCGATAATAACCAAAATCCTCGCTAAACCTGCCCCTAC	4	GTAG	16	((((((((((((((((	GTAGGGCAGGTTTTGG	64	20	ACATAACTGCTCGATAATAA	28	)))...........))))))).))))))	CCAAAATCCTCGCTAAACCTGCCCCTAC	-16.60	T	S	((((((((((((((((....................)))...........))))))).))))))
2.4	CyspD01	ACV02090.1	0	GTAGGGGTTGGGAAACCCAACCC	4	GTAG	8	((((((((	GGGTTGGG	23	3	AAA	8	))))))))	CCCAACCC	-13.00	F	L	....((((((((...))))))))
2.4	CyspD01	ACV02090.1	1	GTAGGGGCGAGGTTTCCTCGCCC	4	GTAG	8	((((((((	GGGCGAGG	23	3	TTT	8	))))))))	CCTCGCCC	-14.80	F	L	....((((((((...))))))))
2.4	CyspD01	ACV02090.1	2	GTTTGGTTTCCCAACCC	2	GTTT	4	((((	TTGG	17	4	TTTC	4	))))	CCAA	-1.90	F	L	..((((....))))...
2.4	CyspD01	ACV02090.1	3	GTAGGGGTGGGGTTTCCCCGCCC	4	GTAG	8	((((((((	GGGTGGGG	23	3	TTT	8	))))))))	CCCCGCCC	-15.00	F	L	....((((((((...))))))))
2.4	CyspD01	ACV02090.1	4	GGTTTCCCCGCCC	4	GGTT	2	((	GG	13	5	TTTCC	2	))	TT	-0.30	T	R	((.....))....
2.4	CyspE01	ACK69880.1	0	GTAGAGACGTTGCATACAACGTCTCTAC	4	GTAG	12	((((((((((((	GTAGAGACGTTG	28	4	CATA	12	))))))))))))	CAACGTCTCTAC	-17.80	T	S	((((((((((((....))))))))))))
2.4	CyspE01	ACK69880.1	1	GTAGAGACGTTGCATGCAACGTCTCTAC	4	GTAG	12	((((((((((((	GTAGAGACGTTG	28	4	CATG	12	))))))))))))	CAACGTCTCTAC	-17.80	T	S	((((((((((((....))))))))))))
2.4	DcetA01	AEB10002.1	0	GTAGGGGCGGGGTTACCCCGCACC	3	GTAG	9	((.((((((	GGGGCGGGG	24	3	TTA	9	)))))).))	CCCCGCACC	-13.30	F	L	...((.((((((...)))))).))
2.4	DcetA01	AEB10002.1	1	GTAGGGGCGGGGTTACCCCGCCCCTAC	4	GTAG	12	((((((((((((	GTAGGGGCGGGG	27	3	TTA	12	))))))))))))	CCCCGCCCCTAC	-25.80	T	S	((((((((((((...))))))))))))
2.4	DtieA01	AFM24407.1	0	GTAGGGGCAGACCGGCGCGTCTGCCC	4	GTAG	8	((((((((	GGGCAGAC	26	6	CGGCGC	8	))))))))	GTCTGCCC	-14.50	F	L	....((((((((......))))))))
2.4	DtieA01	AFM24407.1	1	GTAGGGGCGGACCCGCGTGTCCGCCC	4	GTAG	8	((((((((	GGGCGGAC	26	6	CCGCGT	8	))))))))	GTCCGCCC	-15.70	F	L	....((((((((......))))))))
2.4	DtieA01	AFM24407.1	2	ACCGGTGCCTCTGCCC	3	ACCG	5	((.((	GGTGC	16	4	CTCT	4	))))	GCCC	-1.70	F	L	...((.((....))))
2.4	DtieA01	AFM24407.1	4	GTAGGTGCAGGCCGACGCGTCAGCCTGATTTTGGGCGGACACGCGGGTCCGCCCCTAC	4	GTAG	25	(((((.((.((((..((.(((.(((	GTAGGTGCAGGCCGACGCGTCAGCC	58	8	TGATTTTG	25	))).))).))..)))).)).)))))	GGCGGACACGCGGGTCCGCCCCTAC	-28.00	T	S	(((((.((.((((..((.(((.(((........))).))).))..)))).)).)))))
2.4	EmolA01	AFK04297.1	0	GTAGAGACGTTGCATGCAACGTCTCTAC	4	GTAG	12	((((((((((((	GTAGAGACGTTG	28	4	CATG	12	))))))))))))	CAACGTCTCTAC	-17.80	T	S	((((((((((((....))))))))))))
2.4	FbraA01	CCB70079.1	0	GTAGAGACGCGATTTATCGCGTCT	4	GTAG	8	((((((((	AGACGCGA	24	4	TTTA	8	))))))))	TCGCGTCT	-11.70	F	L	....((((((((....))))))))
2.4	FbraA01	CCB70079.1	1	TAGAGACGCGATTTATCGCGTCT	3	TAGA	8	((((((((	AGACGCGA	23	4	TTTA	8	))))))))	TCGCGTCT	-11.70	F	L	...((((((((....))))))))
2.4	FbraA01	CCB70079.1	2	TATAGACGCGATTTATTGCGTC	4	TATA	7	(((((((	GACGCGA	22	4	TTTA	7	)))))))	TTGCGTC	-7.80	F	L	....(((((((....)))))))
2.4	FbraA01	CCB70079.1	3	GTAGAGACGCGATAAATCGCGTCTCT	2	GTAG	10	((((((((((	AGAGACGCGA	26	4	TAAA	10	))))))))))	TCGCGTCTCT	-16.00	F	L	..((((((((((....))))))))))
2.4	FlitA01	AFM03573.1	0	GTAGGTCAAAGGCTTGCCTTTGAC	4	GTAG	8	((((((((	GTCAAAGG	24	4	CTTG	8	))))))))	CCTTTGAC	-9.40	F	L	....((((((((....))))))))
2.4	FlitA01	AFM03573.1	1	GTAGGACTAAAGCTCACCTTTGAC	7	GTAGGAC	5	(((((	TAAAG	24	5	CTCAC	5	)))))	CTTTG	-0.40	F	L	.......(((((.....)))))..
2.4	FlitA01	AFM03573.1	2	GTAGGTCAAAGGCTTGCC	4	GTAG	7	(((((((	GTAGGTC	18	3	AAA	7	)))))))	GGCTTGC	-5.60	T	R	(((((((...))))))).
2.4	FlitA01	AFM03573.1	3	GTAGGGCAAAAGCTCGCCTTTGAC	2	GTAG	5	(((((	AGGGC	24	8	AAAAGCTC	5	)))))	GCCTT	-5.40	F	L	..(((((........)))))....
2.4	FlitA01	AFM05242.1	0	GTACAGACGCACCGTAGTGCATCTCAAG	4	GTAC	8	(((.((((	AGACGCAC	28	4	CGTA	8	)))).)))	GTGCATCT	-6.50	F	L	....(((.((((....)))).)))....
2.4	FlitA01	AFM05242.1	1	GTACAGACGCACTGTCGTGCGTCTCAA	4	GTAC	8	((((((((	AGACGCAC	27	4	TGTC	8	))))))))	GTGCGTCT	-12.70	F	L	....((((((((....))))))))...
2.4	FtafA01	AEA43096.1	0	GGGACGCGAGGCATCGCGTCCC	4	GGGA	9	(((((((((	GGGACGCGA	22	4	GGCA	9	)))))))))	TCGCGTCCC	-17.40	T	S	(((((((((....)))))))))
2.4	FtafA01	AEA43096.1	1	GTAAGGAATGCTGCTTGCAGCATTCC	4	GTAA	9	(((((((((	GGAATGCTG	26	4	CTTG	9	)))))))))	CAGCATTCC	-13.10	F	L	....(((((((((....)))))))))
2.4	FtafA01	AEA44767.1	0	GTAGGGGTAGCTCGCGAGCTACCCCTAC	4	GTAG	12	((((((((((((	GTAGGGGTAGCT	28	4	CGCG	12	))))))))))))	AGCTACCCCTAC	-21.20	T	S	((((((((((((....))))))))))))
2.4	GproA01	CBL45870.1	0	GTAGGGGCGCAATTCAATGCGCCC	4	GTAG	7	(((((((	GGGCGCA	24	6	ATTCAA	7	)))))))	TGCGCCC	-12.80	F	L	....(((((((......)))))))
2.4	GproA01	CBL45870.1	1	GTAGGGGCGCGATTCATCGCGCCC	4	GTAG	8	((((((((	GGGCGCGA	24	4	TTCA	8	))))))))	TCGCGCCC	-15.10	F	L	....((((((((....))))))))
2.4	GproA01	CBL47335.1	0	GTAGGGGCACGGCGTGCCGTGCCC	4	GTAG	8	((((((((	GGGCACGG	24	4	CGTG	8	))))))))	CCGTGCCC	-15.50	F	L	....((((((((....))))))))
2.4	GproA01	CBL47335.1	1	GTAGGGGCACGGCGTGCCGTG	5	GTAGG	5	(((((	GGCAC	21	3	GGC	5	)))))	GTGCC	-7.20	F	L	.....(((((...)))))...
2.4	GproA01	CBL47335.1	2	CACGGCGTGCCGTGCCC	4	CACG	5	(((((	CACGG	17	4	CGTG	5	)))))	CCGTG	-5.90	T	R	(((((....)))))...
2.4	HhydA01	AEE49408.1	0	GTAGGGGCTCCCCTGCGTGGGCGCCC	4	GTAG	8	((((.(((	GGGCTCCC	26	6	CTGCGT	8	))).))))	GGGCGCCC	-12.00	F	L	....((((.(((......))).))))
2.4	HhydA01	AEE49408.1	1	GTAGGGGCGCCCCTACGTGGGCGCCC	4	GTAG	8	((((((((	GGGCGCCC	26	6	CTACGT	8	))))))))	GGGCGCCC	-17.80	F	L	....((((((((......))))))))
2.4	HhydA01	AEE49408.1	2	GGGCGCCCACGTAGGGGCGCCCCTACGTGGGCGCCC	4	GGGC	16	((((((((((((((((	GGGCGCCCACGTAGGG	36	4	GCGC	16	))))))))))))))))	CCCTACGTGGGCGCCC	-37.20	T	S	((((((((((((((((....))))))))))))))))
2.4	HinfB01	AAX87603.1	0	GTAGGGGCAAATTACATTTGCCC	4	GTAG	8	((((((((	GGGCAAAT	23	3	TAC	8	))))))))	ATTTGCCC	-9.10	F	L	....((((((((...))))))))
2.4	HparA01	ACL32466.1	0	GTAGGGGCAAATTACATTTGCC	5	GTAGG	7	(((((((	GGCAAAT	22	3	TAC	7	)))))))	ATTTGCC	-5.80	F	L	.....(((((((...)))))))
2.4	HparA01	ACL32466.1	1	GTAGAGGCTAATCACATTAGC	6	GTAGAG	6	((((((	GCTAAT	21	3	CAC	6	))))))	ATTAGC	-2.90	F	L	......((((((...))))))
2.4	HparA01	ACL32466.1	2	GTAGGGGCTAATCACATTAGC	6	GTAGGG	6	((((((	GCTAAT	21	3	CAC	6	))))))	ATTAGC	-2.90	F	L	......((((((...))))))
2.4	HparA01	ACL32466.1	3	GTAGGGGCTAATCACATTAGCCC	4	GTAG	8	((((((((	GGGCTAAT	23	3	CAC	8	))))))))	ATTAGCCC	-9.50	F	L	....((((((((...))))))))
2.4	HparA01	ACL32466.1	4	GTAGGGGCAAATTACATTTGCCC	4	GTAG	8	((((((((	GGGCAAAT	23	3	TAC	8	))))))))	ATTTGCCC	-9.10	F	L	....((((((((...))))))))
2.4	HparA01	ACL32466.1	5	GTAGGGGCAAATCATATTTGCCC	4	GTAG	8	((((((((	GGGCAAAT	23	3	CAT	8	))))))))	ATTTGCCC	-9.10	F	L	....((((((((...))))))))
2.4	MaerA01	BAG04374.1	0	GTAGTGGACTGTTTCAGCTAAAATAGGGCAA	4	GTAG	10	((..((((((	TGGACTGTTT	31	6	CAGCTA	10	))))))..))	AAATAGGGCA	-4.40	F	L	....((..((((((......))))))..)).
2.4	MaerA01	BAG06124.1	0	GTAGGGATAATTCATGAATTATCCCTAC	4	GTAG	12	((((((((((((	GTAGGGATAATT	28	4	CATG	12	))))))))))))	AATTATCCCTAC	-14.50	T	S	((((((((((((....))))))))))))
2.4	MaerA01	BAG06124.1	1	TAGAGATAATTCATGAATTATCTCTAC	4	TAGA	11	(((((((((((	TAGAGATAATT	27	4	CATG	11	)))))))))))	AATTATCTCTA	-10.20	T	R	(((((((((((....))))))))))).
2.4	NoceA01	ABA57064.1	0	GTAGGGGCGGACCTGTGTGTCCGCCC	4	GTAG	8	((((((((	GGGCGGAC	26	6	CTGTGT	8	))))))))	GTCCGCCC	-15.70	F	L	....((((((((......))))))))
2.4	NoceA01	ABA57064.1	1	GTAGGGGCGGACCTATGTGTCCGCCC	4	GTAG	8	((((((((	GGGCGGAC	26	6	CTATGT	8	))))))))	GTCCGCCC	-15.70	F	L	....((((((((......))))))))
2.4	NoceA01	ABA57064.1	2	GTAGGGGCGAACCTACGTGTTCGCCC	4	GTAG	8	((((((((	GGGCGAAC	26	6	CTACGT	8	))))))))	GTTCGCCC	-13.30	F	L	....((((((((......))))))))
2.4	NoceA01	ABA57064.1	3	GACCTGTGTGTCCGCCC	4	GACC	3	(((	GAC	17	6	CTGTGT	3	)))	GTC	-0.80	T	R	(((......))).....
2.4	NwatA01	ADJ29331.1	0	GTAGGGGCGGACTGTGTGTCGCCC	4	GTAG	8	(((((.((	GGGCGGAC	24	5	TGTGT	7	)))))))	GTCGCCC	-9.60	F	L	....(((((.((.....)))))))
2.4	NwatA01	ADJ29331.1	1	GTAGGGGCGGACCTGTGTGTCCGCCC	4	GTAG	8	((((((((	GGGCGGAC	26	6	CTGTGT	8	))))))))	GTCCGCCC	-15.70	F	L	....((((((((......))))))))
2.4	NwatA01	ADJ29331.1	2	GTAGGGGCGAACCTGTGTGTTCGCCC	4	GTAG	8	((((((((	GGGCGAAC	26	6	CTGTGT	8	))))))))	GTTCGCCC	-13.30	F	L	....((((((((......))))))))
2.4	NwatA01	ADJ29331.1	3	GACCTGTGTGTCCGCCC	4	GACC	3	(((	GAC	17	6	CTGTGT	3	)))	GTC	-0.80	T	R	(((......))).....
2.4	PaprA01	ADQ78812.1	0	GTAGGGACAGGTCGTGACCTGTCC	4	GTAG	8	((((((((	GGACAGGT	24	4	CGTG	8	))))))))	ACCTGTCC	-12.20	F	L	....((((((((....))))))))
2.4	PaprA01	ADQ78812.1	1	GTAGGGATAGGTCGTGACCTGTCC	4	GTAG	8	((((((((	GGATAGGT	24	4	CGTG	8	))))))))	ACCTGTCC	-10.30	F	L	....((((((((....))))))))
2.4	PphaA01	ACF42833.1	0	GTAGGGGCGGGGTTTCCCCGCCC	4	GTAG	8	((((((((	GGGCGGGG	23	3	TTT	8	))))))))	CCCCGCCC	-16.90	F	L	....((((((((...))))))))
2.4	PphaA01	ACF42833.1	1	GTAAGGGCGGGGTTCCCCCGCCC	4	GTAA	8	((((((((	GGGCGGGG	23	3	TTC	8	))))))))	CCCCGCCC	-17.10	F	L	....((((((((...))))))))
2.4	PphaA01	ACF42833.1	2	GTAAGGGCGGGGTTACCCCGCCC	4	GTAA	8	((((((((	GGGCGGGG	23	3	TTA	8	))))))))	CCCCGCCC	-17.10	F	L	....((((((((...))))))))
2.4	PphaA01	ACF42833.1	3	GTAAGGGCGGGGAGACCCCGCCCCTAC	4	GTAA	12	(((.((((((((	GTAAGGGCGGGG	27	3	AGA	12	)))))))).)))	CCCCGCCCCTAC	-19.20	T	S	(((.((((((((...)))))))).)))
2.4	PphaA01	ACF44614.1	0	GTAGGGGCACGGCATGCCGTGCCC	4	GTAG	8	((((((((	GGGCACGG	24	4	CATG	8	))))))))	CCGTGCCC	-15.50	F	L	....((((((((....))))))))
2.4	PphaA01	ACF44614.1	1	GTAGGGGCACGGCATGCCGTGCCCC	3	GTAG	9	(((((((((	GGGGCACGG	25	4	CATG	9	)))))))))	CCGTGCCCC	-19.00	F	L	...(((((((((....)))))))))
2.4	PphaA01	ACF44614.1	2	GTGAGGGCACGGCATGCCGTGCCC	4	GTGA	8	((((((((	GGGCACGG	24	4	CATG	8	))))))))	CCGTGCCC	-15.70	F	L	....((((((((....))))))))
2.4	PphaA01	ACF44614.1	3	GCAGGGTCACGGCATGCCGTGACCC	3	GCAG	9	(((((((((	GGGTCACGG	25	4	CATG	9	)))))))))	CCGTGACCC	-16.90	F	L	...(((((((((....)))))))))
2.4	RmarA01	ACY47983.1	0	GTAGGGGCGACGCGCCGCGTCGCCCCTAC	4	GTAG	13	(((((((((((((	GTAGGGGCGACGC	29	3	GCC	13	)))))))))))))	GCGTCGCCCCTAC	-26.30	T	S	(((((((((((((...)))))))))))))
2.4	RmarA01	ACY48032.1	0	GTAGGGGCACGGCGACGCCC	4	GTAG	4	((((	GGGC	20	8	ACGGCGAC	4	))))	GCCC	-6.00	F	L	....((((........))))
2.4	RmarA01	ACY48032.1	1	GTAGGGGCACGGCGGCGCCC	4	GTAG	4	((((	GGGC	20	8	ACGGCGGC	4	))))	GCCC	-6.00	F	L	....((((........))))
2.4	RmarA01	ACY48032.1	2	GTAGGGGCACGGCGGCGCCGTGCCCCTAC	4	GTAG	13	(((((((((((((	GTAGGGGCACGGC	29	3	GGC	13	)))))))))))))	GCCGTGCCCCTAC	-26.90	T	S	(((((((((((((...)))))))))))))
2.4	RmarB01	AEN72967.1	0	GTAGGGGCGACGCGCCGCGTCGCCCCTAC	4	GTAG	13	(((((((((((((	GTAGGGGCGACGC	29	3	GCC	13	)))))))))))))	GCGTCGCCCCTAC	-26.30	T	S	(((((((((((((...)))))))))))))
2.4	RsliA01	AEI46934.1	0	GTAGAGACAAGGCATGCCTTGTCTCTAC	4	GTAG	12	((((((((((((	GTAGAGACAAGG	28	4	CATG	12	))))))))))))	CCTTGTCTCTAC	-18.60	T	S	((((((((((((....))))))))))))
2.4	RsliA01	AEI47505.1	0	GTAGGGGCGGGGCTTGCCTCCGCCC	4	GTAG	8	((((((((	GGGCGGGG	25	5	CTTGC	8	))))))))	CTCCGCCC	-14.30	F	L	....((((((((.....))))))))
2.4	RsliA01	AEI47505.1	1	GTAGGGGCGGGGTTTACCTCCGCCC	4	GTAG	8	((((((((	GGGCGGGG	25	5	TTTAC	8	))))))))	CTCCGCCC	-14.60	F	L	....((((((((.....))))))))
2.4	ScanA01	AFD08943.1	0	GTAGAGACAAGGCATGCCTTGTCTCTAC	4	GTAG	12	((((((((((((	GTAGAGACAAGG	28	4	CATG	12	))))))))))))	CCTTGTCTCTAC	-18.60	T	S	((((((((((((....))))))))))))
2.4	ScanA01	AFD08943.1	1	GTAGAGACAAGGCATTGCCTTGTCTCTAC	4	GTAG	13	(((((((((((((	GTAGAGACAAGGC	29	3	ATT	13	)))))))))))))	GCCTTGTCTCTAC	-21.10	T	S	(((((((((((((...)))))))))))))
2.4	SyspG01	ACA98512.1	0	GTAGGGGCTTGGTTCCCATGCCC	4	GTAG	8	((((.(((	GGGCTTGG	23	3	TTC	8	))).))))	CCATGCCC	-9.20	F	L	....((((.(((...))).))))
2.4	SyspG01	ACA98512.1	1	GTAGGGGTTTGGTTTCCAAATCC	4	GTAG	8	((((((((	GGGTTTGG	23	3	TTT	8	))))))))	CCAAATCC	-8.00	F	L	....((((((((...))))))))
2.4	SyspG01	ACA98512.1	2	GTAGGGATTTGGTTGCCA	3	GTAG	2	((	GG	18	10	GATTTGGTTG	2	))	CC	-0.50	F	L	...((..........)).
2.4	SyspG01	ACA98512.1	3	GTAGGGATTTGGTCTCCAAATCC	4	GTAG	8	((((((((	GGATTTGG	23	3	TCT	8	))))))))	CCAAATCC	-8.60	F	L	....((((((((...))))))))
2.4	SyspG01	ACA98512.1	4	GTAGGGATTTGGTAACCAAATCC	4	GTAG	8	((((((((	GGATTTGG	23	3	TAA	8	))))))))	CCAAATCC	-8.60	F	L	....((((((((...))))))))
2.5	AdieA01	AFT69970.1	0	GTAGGAGCTTGCCCTGCAAGCGAATG	6	GTAGGA	6	((((((	GCTTGC	26	3	CCT	6	))))))	GCAAGC	-7.90	F	L	......((((((...)))))).....
2.5	AdieA01	AFT69970.1	1	GTAGGAGCTAGCCCTGCTGGCGAATG	6	GTAGGA	6	((((((	GCTAGC	26	3	CCT	6	))))))	GCTGGC	-8.00	F	L	......((((((...)))))).....
2.5	AdieA01	AFT69970.1	2	GTAGGAGCATGCCTTGCAAGCGAATG	6	GTAGGA	6	((.(((	GCATGC	26	3	CTT	6	))).))	GCAAGC	-3.70	F	L	......((.(((...))).)).....
2.5	CpsyA01	AAZ24517.1	0	GTAGGGGCGACTTCTGTCGCC	5	GTAGG	6	((((((	GGCGAC	21	4	TTCT	6	))))))	GTCGCC	-10.20	F	L	.....((((((....))))))
2.5	CpsyA01	AAZ24517.1	1	GTAGGGGCGAATTTATTCGCCC	4	GTAG	7	(((((((	GGGCGAA	22	4	TTTA	7	)))))))	TTCGCCC	-10.20	F	L	....(((((((....)))))))
2.5	CpsyA01	AAZ24517.1	2	GTAGAGGCGACTTTAGTCGCC	5	GTAGA	6	((((((	GGCGAC	21	4	TTTA	6	))))))	GTCGCC	-9.30	F	L	.....((((((....))))))
2.5	CpsyA01	AAZ24517.1	3	GTAGAGGCGAATTTATTCGCC	5	GTAGA	6	((((((	GGCGAA	21	4	TTTA	6	))))))	TTCGCC	-7.10	F	L	.....((((((....))))))
2.5	CpsyA01	AAZ24517.1	4	GTAGGGGCGACTTCAGTCGCC	5	GTAGG	6	((((((	GGCGAC	21	4	TTCA	6	))))))	GTCGCC	-9.10	F	L	.....((((((....))))))
2.5	CpsyA01	AAZ24517.1	5	GTAGGGGCGAATTTATTCGCTC	4	GTAG	7	(((((((	GGGCGAA	22	4	TTTA	7	)))))))	TTCGCTC	-7.20	F	L	....(((((((....)))))))
2.5	DeprA01	ADW16826.1	0	GTAGGAGCGGGCCATGCCCGCGA	6	GTAGGA	6	((((((	GCGGGC	23	3	CAT	6	))))))	GCCCGC	-11.80	F	L	......((((((...))))))..
2.5	DeprA01	ADW16826.1	1	GTAGGAGCGGGCCATGCCCGCGAT	6	GTAGGA	6	((((((	GCGGGC	24	3	CAT	6	))))))	GCCCGC	-11.80	F	L	......((((((...))))))...
2.5	DeprA01	ADW16826.1	2	GCAGGAGCAGGCCCTGCCCGCGA	4	GCAG	10	((.((.((((	GCAGGAGCAG	23	3	GCC	8	))))))))	CTGCCCGC	-8.70	T	R	((.((.((((...))))))))..
2.5	DeprA01	ADW16826.1	3	GGCCATGGCCGCGAT	4	GGCC	3	(((	GGC	15	4	CATG	3	)))	GCC	-3.80	T	R	(((....))).....
2.5	DeprA01	ADW16826.1	4	AGCGGGCCATGGCCGCGAT	1	AGCG	4	((((	GCGG	19	7	GCCATGG	4	))))	CCGC	-6.70	F	L	.((((.......))))...
2.5	MarsA01	ABR69722.1	0	GTAGGTCGGCCTTTAGGCCGTCAA	6	GTAGGT	5	(((((	CGGCC	24	4	TTTA	5	)))))	GGCCG	-8.50	F	L	......(((((....)))))....
2.5	MarsA01	ABR69722.1	1	GTAGATCGGCCTTTAGGCCGTCAA	3	GTAG	8	((.(((((	GATCGGCC	24	4	TTTA	7	)))))))	GGCCGTC	-10.10	F	L	...((.(((((....)))))))..
2.5	MarsA01	ABR69722.1	2	GTAGGTCGACCTTCAGGCCGACAA	4	GTAG	7	((.((((	GTAGGTC	24	8	GACCTTCA	7	)))).))	GGCCGAC	-6.80	T	R	((.((((........)))).))..
2.5	MarsA01	ABR69722.1	3	ATAGGTCGGCCTTTAGGCCGTCAA	6	ATAGGT	5	(((((	CGGCC	24	4	TTTA	5	)))))	GGCCG	-8.50	F	L	......(((((....)))))....
2.5	MarsA01	ABR69722.1	4	GTAGGTCGGCCTTCAGGCCGTCAA	6	GTAGGT	5	(((((	CGGCC	24	4	TTCA	5	)))))	GGCCG	-8.50	F	L	......(((((....)))))....
2.5	MarsA01	ABR69722.1	5	GTAGGTCGACCTGTAGGCCGTCAA	3	GTAG	4	((((	GGTC	24	8	GACCTGTA	4	))))	GGCC	-5.50	F	L	...((((........)))).....
2.5	MarsA01	ABR69722.1	6	GTAGGTCGGACTTTAGGCCGTCAA	3	GTAG	4	((((	GGTC	24	8	GGACTTTA	4	))))	GGCC	-5.50	F	L	...((((........)))).....
2.5	MmetA01	AEG01262.1	0	GTAGGGGCGAATTCATTCGCCC	4	GTAG	7	(((((((	GGGCGAA	22	4	TTCA	7	)))))))	TTCGCCC	-10.20	F	L	....(((((((....)))))))
2.5	MmetA01	AEG01262.1	1	GTAGGGGCGAATTTATTCGCC	5	GTAGG	6	((((((	GGCGAA	21	4	TTTA	6	))))))	TTCGCC	-6.90	F	L	.....((((((....))))))
2.5	PfluC01	CAY48404.1	0	TTGGCGAGGGAGCTTGCTCCCGCT	2	TTGG	10	(((..(((((	GGCGAGGGAG	24	4	CTTG	8	))))))))	CTCCCGCT	-9.00	F	L	..(((..(((((....))))))))
2.5	PfluC01	CAY48404.1	1	GTGGCGAGGGAGCTTGCTCCCGCT	4	GTGG	8	((((.(((	GTGGCGAG	24	8	GGAGCTTG	7	)))))))	CTCCCGC	-9.10	T	R	((((.(((........))))))).
2.5	PfluC01	CAY50328.1	0	GGTGGGAGGGGGCTTGCTCCCGAT	2	GGTG	6	((((((	TGGGAG	24	8	GGGGCTTG	6	))))))	CTCCCG	-9.50	F	L	..((((((........))))))..
2.5	PfluC01	CAY50328.1	1	GTGGGAGGGGGCTTGCCCCCGAT	6	GTGGGA	5	(((((	GGGGG	23	4	CTTG	5	)))))	CCCCC	-10.10	F	L	......(((((....)))))...
2.5	PfluC01	CAY50813.1	1	GTGGTGAGCGGGCTTGTCGAATCGTCGCACCGCCCGCGCT	7	GTGGTGA	13	((((((.((.(((	GCGGGCTTGTCGA	40	4	ATCG	13	)))))..))))))	TCGCACCGCCCGC	-15.40	F	L	.......((((((.((.(((....)))))..))))))...
2.5	PfluC01	CAY50813.1	2	GTGGTGAGCGGGCTTGCCCCGCGC	7	GTGGTGA	5	(((((	GCGGG	24	5	CTTGC	5	)))))	CCCGC	-8.80	F	L	.......(((((.....)))))..
2.5	PfluC01	CAY50813.1	3	GTAGTGAGCGGGCTTGCCCCGCGCT	7	GTAGTGA	5	(((((	GCGGG	25	5	CTTGC	5	)))))	CCCGC	-8.80	F	L	.......(((((.....)))))...
2.5	PfluC01	CAY50813.1	5	GTGGTGAGCGGGCTTGCCCCGCGCT	7	GTGGTGA	5	(((((	GCGGG	25	5	CTTGC	5	)))))	CCCGC	-8.80	F	L	.......(((((.....)))))...
2.5	PfluC01	CAY50813.1	6	GTAGTGAGCGGGCTTGTCGAATCGTCGCACCGCCCGCGCT	7	GTAGTGA	13	((((((.((.(((	GCGGGCTTGTCGA	40	4	ATCG	13	)))))..))))))	TCGCACCGCCCGC	-15.40	F	L	.......((((((.((.(((....)))))..))))))...
2.5	PstuE01	AFN76803.1	0	GTAGGAGCGAGCTTGCTCGCGAA	6	GTAGGA	5	(((((	GCGAG	23	4	CTTG	5	)))))	CTCGC	-7.20	F	L	......(((((....)))))...
2.5	PstuE01	AFN76803.1	1	GTAGGAGCCAGCTTGCTGGCGAA	6	GTAGGA	5	(((((	GCCAG	23	4	CTTG	5	)))))	CTGGC	-7.80	F	L	......(((((....)))))...
2.5	PstuE01	AFN78568.1	0	GTAGGGCCGAACTTGTTCGGCCG	4	GTAG	7	(((((((	GGCCGAA	23	4	CTTG	7	)))))))	TTCGGCC	-11.80	F	L	....(((((((....))))))).
2.5	PstuE01	AFN78568.1	1	GTAGGACCGAATTCATTCGGCCGC	3	GTAG	8	((.(((((	GGACCGAA	24	4	TTCA	7	)))))))	TTCGGCC	-7.80	F	L	...((.(((((....)))))))..
2.5	PstuE01	AFN78568.1	2	GTGGGGCCGAACTTGTTCGACC	4	GTGG	7	((.((((	GTGGGGC	22	7	CGAACTT	7	)))).))	GTTCGAC	-3.70	T	R	((.((((.......)))).)).
2.5	PstuE01	AFN78568.1	3	GTAGGGCCGAATTTATTCGGCCAGCG	4	GTAG	7	(((((((	GGCCGAA	26	4	TTTA	7	)))))))	TTCGGCC	-11.60	F	L	....(((((((....)))))))....
2.5	PstuE01	AFN78568.1	4	GTAGGGCCGAATTCATTCGGCCGC	4	GTAG	7	(((((((	GGCCGAA	24	4	TTCA	7	)))))))	TTCGGCC	-11.80	F	L	....(((((((....)))))))..
2.6	AesuA01	AFL81591.1	0	GCTAGCGCGAGCGTCCCGCTCGTG	5	GCTAG	8	((((((((	CGCGAGCG	24	3	TCC	8	))))))))	CGCTCGTG	-11.40	F	L	.....((((((((...))))))))
2.6	AesuA01	AFL81591.1	1	GCTAGCGCGAGCGTCTCGCTCGTG	5	GCTAG	8	((((((((	CGCGAGCG	24	3	TCT	8	))))))))	CGCTCGTG	-11.40	F	L	.....((((((((...))))))))
2.6	AesuA01	AFL81591.1	2	GCTGGCGCGGGCGTCCCGCCCGTG	5	GCTGG	8	((((((((	CGCGGGCG	24	3	TCC	8	))))))))	CGCCCGTG	-13.50	F	L	.....((((((((...))))))))
2.6	BbalA01	AFL82922.1	0	GGTAGAGTGGTTCAAGACTTTGCCTTGGACCATAAAATTCACAGTCTTCAGACTGTAGCAAAAGCAGTCTGAAGACTGCAAAAGAGATGGTCCAAGTCTGAAGACTTGAACCAAACAACATT	1	GGTA	54	((....(((((((((.(((...((((((((((........((((((((((((((	GTAGAGTGGTTCAAGACTTTGCCTTGGACCATAAAATTCACAGTCTTCAGACTG	122	9	TAGCAAAAG	55	))))))))))))))........))))))))))....))).)))))))))....))	CAGTCTGAAGACTGCAAAAGAGATGGTCCAAGTCTGAAGACTTGAACCAAACAAC	-54.00	F	L	.((....(((((((((.(((...((((((((((........((((((((((((((.........))))))))))))))........))))))))))....))).)))))))))....))...
2.6	BxylA01	CBK69331.1	0	GTTCCAGCGGATTTATAATCCGCTG	4	GTTC	9	(((((((((	CAGCGGATT	25	3	TAT	9	)))))))))	AATCCGCTG	-12.10	F	L	....(((((((((...)))))))))
2.6	BxylA01	CBK69331.1	1	ATTCAATCGGATTTGCAATCCGATTG	3	ATTC	10	((((((((((	CAATCGGATT	26	3	TGC	10	))))))))))	AATCCGATTG	-10.80	F	L	...((((((((((...))))))))))
2.6	BxylA01	CBK69331.1	2	GTCCCAGTGGATTTTGAATCCGCT	5	GTCCC	8	((((((((	AGTGGATT	24	3	TTG	8	))))))))	AATCCGCT	-7.60	F	L	.....((((((((...))))))))
2.6	BxylA01	CBK69331.1	3	GGATTTGTAATCC	4	GGAT	5	(((((	GGATT	13	3	TGT	5	)))))	AATCC	-1.80	T	S	(((((...)))))
2.6	ChutA01	ABG60443.1	0	TCACCGTGGTCTGTGGCACACAGAACACCA	5	TCACC	10	(((.((((((	GTGGTCTGTG	30	3	GCA	10	)))))).)))	CACAGAACAC	-9.70	F	L	.....(((.((((((...)))))).)))..
2.6	ChutA01	ABG60443.1	1	CACCGTGGTCTGTGGCACACAGAACACC	4	CACC	10	(((.((((((	GTGGTCTGTG	28	3	GCA	10	)))))).)))	CACAGAACAC	-9.70	F	L	....(((.((((((...)))))).))).
2.6	ChutA01	ABG60443.1	2	CTGTGGCACACAGGACAC	4	CTGT	5	(((((	CTGTG	18	3	GCA	5	)))))	CACAG	-4.40	T	R	(((((...))))).....
2.6	ChutA01	ABG60443.1	3	GGTGGTCTGTGTGCCACAGACCATAGT	1	GGTG	10	((((((((((	GTGGTCTGTG	27	3	TGC	10	))))))))))	CACAGACCAT	-15.10	F	L	.((((((((((...))))))))))...
2.6	ChutA01	ABG60443.1	4	TCTGTGTGCCACAGACC	4	TCTG	6	((((((	TCTGTG	17	3	TGC	6	))))))	CACAGA	-5.50	T	R	((((((...))))))..
2.6	ChutA01	ABG60443.1	5	CCATGGTCTGTGGCACACAGAAC	6	CCATGG	6	((((((	TCTGTG	23	3	GCA	6	))))))	CACAGA	-5.80	F	L	......((((((...))))))..
2.6	ChutA01	ABG60443.1	6	GTGGCCTGTGGCACACAG	4	GTGG	6	((((((	GTGGCC	18	3	TGT	7	))).)))	GGCACAC	-6.80	T	R	((((((...))).)))..
2.6	ChutA01	ABG60443.1	7	CACCATGGTCTGTGGCACACAGAAC	8	CACCATGG	6	((((((	TCTGTG	25	3	GCA	6	))))))	CACAGA	-5.80	F	L	........((((((...))))))..
2.6	ChutA01	ABG60604.1	0	GTGCCGAACAATGGC	2	GTGC	3	(((	GCC	15	7	GAACAAT	3	)))	GGC	-2.20	F	L	..(((.......)))
2.6	ChutA01	ABG60604.1	1	CGTGCCGAACCACGGC	3	CGTG	4	((((	GCCG	16	5	AACCA	4	))))	CGGC	-4.50	F	L	...((((.....))))
2.6	DalkA01	ACL02651.1	0	GGTAGCCCAGGCAGCGTAGTTTGCTGCCTGGG	5	GGTAG	10	((((((((((	CCCAGGCAGC	32	7	GTAGTTT	10	))))))))))	GCTGCCTGGG	-20.80	F	L	.....((((((((((.......))))))))))
2.6	DalkA01	ACL02651.1	1	GGTAGCCCTGGCACAGTAGTATCGTGCCAGGG	5	GGTAG	9	(((((((((	CCCTGGCAC	32	9	AGTAGTATC	9	)))))))))	GTGCCAGGG	-17.10	F	L	.....(((((((((.........)))))))))
2.6	DalkA01	ACL02651.1	2	GGTAGCCCGGGCAGAGCCGTATCCTGCCCGGG	5	GGTAG	9	(((((((((	CCCGGGCAG	32	9	AGCCGTATC	9	)))))))))	CTGCCCGGG	-18.50	F	L	.....(((((((((.........)))))))))
2.6	DalkA01	ACL02651.1	3	GGTATCCCGGGCAGAGCAGTATCCCGCCCGGG	5	GGTAT	10	(((((((.((	CCCGGGCAGA	32	6	GCAGTA	11	))..)))))))	TCCCGCCCGGG	-15.00	F	L	.....(((((((.((......))..)))))))
2.6	DalkA01	ACL02651.1	4	GGTAGCCCGGGCAGAGCAGTATCCCGCCCGGG	5	GGTAG	10	(((((((.((	CCCGGGCAGA	32	6	GCAGTA	11	))..)))))))	TCCCGCCCGGG	-15.10	F	L	.....(((((((.((......))..)))))))
2.6	FcolA01	AEW86655.1	1	TTCTCAACACAACAGTTAGCACGGAAATGCTTTCCGTGCCCA	18	TTCTCAACACAACAGTTA	9	(((((((((	GCACGGAAA	42	3	TGC	9	)))))))))	TTTCCGTGC	-12.70	F	L	..................(((((((((...)))))))))...
2.6	FindA01	CCG52342.1	0	GCTCCCCCGCGAATCCTTTCGCGTGG	5	GCTCC	8	((((((((	CCCGCGAA	26	4	TCCT	9	)))))).))	TTCGCGTGG	-10.20	F	L	.....((((((((....)))))).))
2.6	FindA01	CCG52342.1	1	GCTCCCGCGCGAATCCTTTCGCGTGG	4	GCTC	9	(((((((((	CCGCGCGAA	26	4	TCCT	9	)))))))))	TTCGCGTGG	-14.60	F	L	....(((((((((....)))))))))
2.6	FjohA01	ABQ05095.1	0	CTTTGCGGGCACGGATTGCAAATCCGCGCAATCG	2	CTTT	15	(((((....((((((	TTGCGGGCACGGATT	34	3	GCA	11	)))))))))))	AATCCGCGCAA	-9.70	F	L	..(((((....((((((...)))))))))))...
2.6	FjohA01	ABQ05095.1	1	CTTTGCGGGCACGGATTTCAAATCCGCGCTATCG	7	CTTTGCG	10	(((.((((((	GGCACGGATT	34	3	TCA	10	)))))).)))	AATCCGCGCT	-10.70	F	L	.......(((.((((((...)))))).)))....
2.6	FlitA01	AFM02620.1	0	CTGGCGCAAGGTTCTACCTTGTGC	3	CTGG	9	(((((((((	GCGCAAGGT	24	3	TCT	9	)))))))))	ACCTTGTGC	-12.00	F	L	...(((((((((...)))))))))
2.6	FlitA01	AFM02620.1	1	CTAGCGCAAGATTCTATCTTGTGC	3	CTAG	9	(((((((((	GCGCAAGAT	24	3	TCT	9	)))))))))	ATCTTGTGC	-10.20	F	L	...(((((((((...)))))))))
2.6	FlitA01	AFM02882.1	0	GCTGTCGCTTGGCTCTGCCGAGTGAC	3	GCTG	10	((((((((((	GTCGCTTGGC	26	3	TCT	10	))))))))))	GCCGAGTGAC	-14.60	F	L	...((((((((((...))))))))))
2.6	FlitA01	AFM02882.1	1	GCCCTCGCTTGGCTTTGCCGAGTGA	4	GCCC	9	(((((((((	TCGCTTGGC	25	3	TTT	9	)))))))))	GCCGAGTGA	-12.00	F	L	....(((((((((...)))))))))
2.6	FlitA01	AFM02970.1	0	GCTGTCGCTTGGCTTTGCCGAGTGAC	3	GCTG	10	((((((((((	GTCGCTTGGC	26	3	TTT	10	))))))))))	GCCGAGTGAC	-14.60	F	L	...((((((((((...))))))))))
2.6	FlitA01	AFM02970.1	1	TCACTCGTTAAAAACGAGCGATAGC	4	TCAC	9	((.((((((	TCACTCGTT	25	3	AAA	9	)))))).))	AACGAGCGA	-7.00	T	R	((.((((((...)))))).))....
2.6	OhonA01	AEV32941.1	0	GCTGCCGCGCGGCTGTGTCGCGTGTGC	3	GCTG	10	((((((((((	GCCGCGCGGC	27	3	TGT	11	)))))))).))	GTCGCGTGTGC	-13.60	F	L	...((((((((((...)))))))).))
2.6	OhonA01	AEV32941.1	1	GCTGCCGCGCGGCTGTGCCGCGTGTGC	3	GCTG	10	((((((((((	GCCGCGCGGC	27	3	TGT	11	)))))))).))	GCCGCGTGTGC	-16.30	F	L	...((((((((((...)))))))).))
2.6	OhonA01	AEV33511.1	0	CCCCGCTAGTGCGCGAATCCTTTCGCGTTCAGCTA	4	CCCC	13	(((....((((((	GCTAGTGCGCGAA	35	4	TCCT	12	))))))...)))	TTCGCGTTCAGC	-10.60	F	L	....(((....((((((....))))))...)))..
2.6	OhonA01	AEV33511.1	1	CCCCGCTGGTGCGCAAATCCTTTCGCGTTCAGCTA	4	CCCC	13	((((...(((.((	GCTGGTGCGCAAA	35	4	TCCT	12	)).)))..))))	TTCGCGTTCAGC	-7.50	F	L	....((((...(((.((....)).)))..))))..
2.6	OhonA01	AEV33511.1	2	CCTCGCTAGTGCGCGAATCCTTTCGCGTTCAGCTA	4	CCTC	13	(((....((((((	GCTAGTGCGCGAA	35	4	TCCT	12	))))))...)))	TTCGCGTTCAGC	-10.60	F	L	....(((....((((((....))))))...)))..
2.6	PbraA01	ADY59338.1	0	GTGCCATGCTTGCATCGCGAAGCAGGGCAAGCATG	4	GTGC	14	(((((((((...((	CATGCTTGCATCGC	35	3	GAA	14	))...)))))))))	GCAGGGCAAGCATG	-14.30	F	L	....(((((((((...((...))...)))))))))
2.6	PbraA01	ADY59338.1	1	GTGCCATGCTTGCATCGCGCAGCAGGGCAAGCATG	4	GTGC	14	(((((((((...((	CATGCTTGCATCGC	35	3	GCA	14	))...)))))))))	GCAGGGCAAGCATG	-14.30	F	L	....(((((((((...((...))...)))))))))
2.6	PlimA01	ADG68653.1	0	GGGTGGCACGTCCCTGAGGTCTTCCGAAGGGCGTGGT	6	GGGTGG	13	((((.((((..((	CACGTCCCTGAGG	37	4	TCTT	12	))..))))))))	CCGAAGGGCGTG	-15.70	F	L	......((((.((((..((....))..))))))))..
2.6	PlimA01	ADG68653.1	1	GTGGCACGCTCTGAGGTCCTCCGAAGGGCGTGGT	4	GTGG	12	((((((((..((	CACGCTCTGAGG	34	4	TCCT	12	))..))))))))	CCGAAGGGCGTG	-16.50	F	L	....((((((((..((....))..))))))))..
2.6	PsalA01	ADY50670.1	0	CTGTCCATAGAGTTAAGCCTGCGTCTCTACGG	4	CTGT	8	((.(((((	CCATAGAG	32	12	TTAAGCCTGCGT	8	))))).))	CTCTACGG	-5.00	F	L	....((.(((((............))))).))
2.6	PsalA01	ADY50670.1	1	CTGTCCGTAGAGTTAAGTGAAACGTCTCTACGG	4	CTGT	8	((((((((	CCGTAGAG	33	13	TTAAGTGAAACGT	8	))))))))	CTCTACGG	-10.70	F	L	....((((((((.............))))))))
2.6	PsalA01	ADY50986.1	0	TGCTGTTTGAGATGTTAGCATAGCGCATCTCGAAC	4	TGCT	15	((((((((((...((	GTTTGAGATGTTAGC	35	3	ATA	13	)).))))))))))	GCGCATCTCGAAC	-11.60	F	L	....((((((((((...((...)).))))))))))
2.6	PsalA01	ADY50986.1	1	TGCTGTTCGACATGTTCCGCAGGGCATGTCGAAC	4	TGCT	13	(((((((((((((	GTTCGACATGTTC	34	4	CGCA	13	)))))))))))))	GGGCATGTCGAAC	-17.70	F	L	....(((((((((((((....)))))))))))))
2.6	PsalA01	ADY51107.1	0	AAGGCACAAGTACTCAGCCGCACAAGACGAAGGCTGCATACTTGCGCCA	2	AAGG	17	(((.((((((..(((((	GGCACAAGTACTCAGCC	49	12	GCACAAGACGAA	17	)))))..)))))).)))	GGCTGCATACTTGCGCC	-22.00	F	L	..(((.((((((..(((((............)))))..)))))).))).
2.6	PsalA01	ADY51107.1	1	AAAGCACAAGTACTCTTCCCTCATTCCCTCGGCTGCATACTTGCGCCA	3	AAAG	16	((.((((((.....((	GCACAAGTACTCTTCC	48	11	CTCATTCCCTC	16	)).....)))))).))	GGCTGCATACTTGCGC	-8.00	F	L	...((.((((((.....((...........)).....)))))).))..
2.6	PstaA01	ADB15620.1	0	GATGGGTGGCGGGGGCGCTCCGCGTCGGCGGAAGCCCCCGA	9	GATGGGTGG	14	(((((((..(((((	CGGGGGCGCTCCGC	41	4	GTCG	13	))))).)))))))	GCGGAAGCCCCCG	-26.70	F	L	.........(((((((..(((((....))))).))))))).
2.6	PstaA01	ADB15620.1	1	GACGGGTGGCGGGGGCGCTCTGCGCGAGCAGTAGCCCCCGA	9	GACGGGTGG	14	(((((((...((((	CGGGGGCGCTCTGC	41	4	GCGA	13	))))..)))))))	GCAGTAGCCCCCG	-23.40	F	L	.........(((((((...((((....))))..))))))).
2.6	PstaA01	ADB18706.1	0	TTCATCCCAGGTTGCTCGCAACCTGGGTTCAGGAGAGGC	4	TTCA	14	(((..(((((((((	TTCATCCCAGGTTG	39	4	CTCG	17	))))))))).....)))	CAACCTGGGTTCAGGAG	-15.60	T	R	(((..(((((((((....))))))))).....)))....
2.6	PstaA01	ADB18706.1	1	TTCACCCCAGGTTGCGAGCAACCTGGGTTCACAAGAGGC	5	TTCAC	9	(((((((((	CCCAGGTTG	39	4	CGAG	9	)))))))))	CAACCTGGG	-15.80	F	L	.....(((((((((....)))))))))............
2.6	RsliA01	AEI47904.1	0	GTATCCGTTGGGATTACAAATCCCAACGAGCG	5	GTATC	10	((((((((((	CGTTGGGATT	32	3	ACA	10	))))))))))	AATCCCAACG	-14.20	F	L	.....((((((((((...))))))))))....
2.6	RsliA01	AEI49282.1	0	TGATGCCGTTGTTGGTGTTATCACCAACAACC	7	TGATGCC	10	((((((((((	GTTGTTGGTG	32	4	TTAT	10	))))))))))	CACCAACAAC	-15.10	F	L	.......((((((((((....)))))))))).
2.6	RsliA01	AEI49282.1	2	GCCGTTGTTGGTGTTATCACCAACAACC	3	GCCG	10	((((((((((	GTTGTTGGTG	28	4	TTAT	10	))))))))))	CACCAACAAC	-15.10	F	L	...((((((((((....)))))))))).
2.6	RsliA01	AEI49282.1	3	GGTATTATCACCTAACAACC	4	GGTA	3	(((	GGT	20	6	ATTATC	3	)))	ACC	-1.60	T	R	(((......)))........
2.6	RsliA01	AEI49282.1	4	CCGTTGTTGGAGTTATCACC	4	CCGT	2	((	CC	20	6	GTTGTT	2	))	GT	-0.50	T	R	((......))..........
2.6	RsliA01	AEI50572.1	2	GTAGGGCCGTTACAAACGGCC	4	GTAG	7	(((((((	GGCCGTT	21	3	ACA	7	)))))))	AACGGCC	-9.60	F	L	....(((((((...)))))))
2.6	RsliA01	AEI50572.1	3	GTCGGGCAGTTACAAACTGCC	4	GTCG	7	(((((((	GGCAGTT	21	3	ACA	7	)))))))	AACTGCC	-8.10	F	L	....(((((((...)))))))
2.6	SlinA01	ADB40529.1	0	GCTGGCGCTAGCATACGATCGTGCC	3	GCTG	5	(((((	GGCGC	25	12	TAGCATACGATC	5	)))))	GTGCC	-5.30	F	L	...(((((............)))))
2.6	SlinA01	ADB40529.1	1	GCTGGCGCGAGCATATGCTCGTGCC	3	GCTG	9	(((((((((	GGCGCGAGC	25	4	ATAT	9	)))))))))	GCTCGTGCC	-16.80	F	L	...(((((((((....)))))))))
2.6	SlinA01	ADB40529.1	2	GCTGGCGCGAGTATCTACTCGTGCC	3	GCTG	9	(((((((((	GGCGCGAGT	25	4	ATCT	9	)))))))))	ACTCGTGCC	-14.40	F	L	...(((((((((....)))))))))
2.6	SlinA01	ADB40529.1	3	GCTGGCGCGAGCATACGCTCGTGCC	3	GCTG	9	(((((((((	GGCGCGAGC	25	4	ATAC	9	)))))))))	GCTCGTGCC	-16.80	F	L	...(((((((((....)))))))))
2.6	ZgalA01	CAZ97523.1	0	GCTAGCGCTCGTATTTTACGAGTGCCGT	4	GCTA	9	(((((((((	GCGCTCGTA	28	3	TTT	9	)))))))))	TACGAGTGC	-12.80	F	L	....(((((((((...)))))))))...
2.6	ZgalA01	CAZ97523.1	1	GCTAGCGCTCGTTTGTAACGAGTGCCGT	4	GCTA	9	(((((((((	GCGCTCGTT	28	3	TGT	9	)))))))))	AACGAGTGC	-12.40	F	L	....(((((((((...)))))))))...
2.6	ZgalA01	CAZ97523.1	2	GCTAGCGCTGGTGTTTTACGAGTGCCGT	4	GCTA	8	(((((.((	GCGCTGGT	28	5	GTTTT	8	)).)))))	ACGAGTGC	-8.60	F	L	....(((((.((.....)).)))))...
2.6	ZgalA01	CAZ97523.1	3	GCTAGCGCTCGTT	4	GCTA	2	((	GC	13	4	TAGC	2	))	TA	-0.40	T	R	((....)).....
2.7	AcylA01	AFZ59732.1	0	GTGGGGTGGGCATCCTGCCCGCC	4	GTGG	8	((((((((	GGTGGGCA	23	3	TCC	8	))))))))	TGCCCGCC	-13.40	F	L	....((((((((...))))))))
2.7	AcylA01	AFZ59732.1	1	GTGGGGTAGGCATCCTGCCTGCC	4	GTGG	8	((((((((	GGTAGGCA	23	3	TCC	8	))))))))	TGCCTGCC	-11.80	F	L	....((((((((...))))))))
2.7	CaggA01	ACL26139.1	0	GTAGCACAGGATTAATCCTATGCTAC	4	GTAG	11	((((((.((((	GTAGCACAGGA	26	4	TTAA	11	)))).))))))	TCCTATGCTAC	-11.50	T	S	((((((.((((....)))).))))))
2.7	CaggA01	ACL26139.1	1	GTAGCACAGGATTAATCCTGTGCTGC	4	GTAG	11	(((((((((((	GTAGCACAGGA	26	4	TTAA	11	)))))))))))	TCCTGTGCTGC	-17.70	T	S	(((((((((((....)))))))))))
2.7	CaggA01	ACL26139.1	2	GTAGCACAGGATTAATCCTGTGCTAC	4	GTAG	11	(((((((((((	GTAGCACAGGA	26	4	TTAA	11	)))))))))))	TCCTGTGCTAC	-17.70	T	S	(((((((((((....)))))))))))
2.7	CalsB01	AFY34404.1	0	GTAGTGGGAGCATCTTGCTCCC	5	GTAGT	7	(((((((	GGGAGCA	22	3	TCT	7	)))))))	TGCTCCC	-10.70	F	L	.....(((((((...)))))))
2.7	CalsB01	AFY34404.1	1	GTAGTGCGGGCATCTTGCCCGC	5	GTAGT	7	(((((((	GCGGGCA	22	3	TCT	7	)))))))	TGCCCGC	-12.00	F	L	.....(((((((...)))))))
2.7	CalsB01	AFY34404.1	2	GTAGTGCGAGCGTCTCGCTCGCG	5	GTAGT	7	(((((((	GCGAGCG	23	3	TCT	7	)))))))	CGCTCGC	-12.20	F	L	.....(((((((...))))))).
2.7	CalsB01	AFY34404.1	3	GTAGTGCGAGCATCTTGCTCGC	5	GTAGT	7	(((((((	GCGAGCA	22	3	TCT	7	)))))))	TGCTCGC	-9.90	F	L	.....(((((((...)))))))
2.7	DcetA01	AEB09570.1	0	GTAGGACCGACCTCCAGGTCGGTCC	3	GTAG	9	(((((((((	GGACCGACC	25	4	TCCA	9	)))))))))	GGTCGGTCC	-17.10	F	L	...(((((((((....)))))))))
2.7	DcetA01	AEB09570.1	1	GTAGGCACAGACCTCCAGGTCTGTGC	4	GTAG	9	(((((((((	GCACAGACC	26	4	TCCA	9	)))))))))	GGTCTGTGC	-15.20	F	L	....(((((((((....)))))))))
2.7	DtieA01	AFM23538.1	0	GTAGTGCGGGGCTGAGATTTCCTGTCTCAGCCCCG	6	GTAGTG	11	(((((((((((	CGGGGCTGAGA	35	7	TTTCCTG	11	)))))))))))	TCTCAGCCCCG	-21.10	F	L	......(((((((((((.......)))))))))))
2.7	DtieA01	AFM23538.1	1	GTAGGGGCCGGCGTCCCTGTCG	1	GTAG	7	(((((((	TAGGGGC	22	4	CGGC	7	)))))))	GTCCCTG	-9.30	F	L	.(((((((....)))))))...
2.7	DtieA01	AFM23538.1	10	GTGGTGGCCGGCCTCCGTGCCGGC	6	GTGGTG	6	((((((	GCCGGC	24	6	CTCCGT	6	))))))	GCCGGC	-11.20	F	L	......((((((......))))))
2.7	DtieA01	AFM23538.1	11	GTAGGGATCGGCGTCCCTGCCGGTC	5	GTAGG	7	(((((((	GATCGGC	25	6	GTCCCT	7	)))))))	GCCGGTC	-10.50	F	L	.....(((((((......)))))))
2.7	DtieA01	AFM23538.1	12	GTAGGTGCCGTGCCTCCGTGCCGGC	6	GTAGGT	7	((((.((	GCCGTGC	25	6	CTCCGT	6	))))))	GCCGGC	-7.40	F	L	......((((.((......))))))
2.7	DtieA01	AFM23538.1	2	GTAGGGTCCGGCGTCCCTGCCGGAC	5	GTAGG	7	(((((((	GTCCGGC	25	6	GTCCCT	7	)))))))	GCCGGAC	-13.10	F	L	.....(((((((......)))))))
2.7	DtieA01	AFM23538.1	3	GTTGGGGCCGACGTCTCAGCCGG	4	GTTG	8	((((((((	GTTGGGGC	23	4	CGAC	8	))))))))	GTCTCAGC	-9.10	T	R	((((((((....))))))))...
2.7	DtieA01	AFM23538.1	4	GTAGCGGCCGGCC	3	GTAG	2	((	GC	13	5	GGCCG	2	))	GC	-1.10	F	L	...((.....)).
2.7	DtieA01	AFM23538.1	5	GTAGCGCCGGCGTCCCTGCCGGCG	4	GTAG	7	(((((((	CGCCGGC	24	6	GTCCCT	7	)))))))	GCCGGCG	-14.50	F	L	....(((((((......)))))))
2.7	DtieA01	AFM23538.1	6	GGTGCCACCGGCCTCCGTGCCGG	7	GGTGCCA	5	(((((	CCGGC	23	6	CTCCGT	5	)))))	GCCGG	-8.30	F	L	.......(((((......)))))
2.7	DtieA01	AFM23538.1	7	GTAGTGGCCGGCCTCCGTGCCGGC	6	GTAGTG	6	((((((	GCCGGC	24	6	CTCCGT	6	))))))	GCCGGC	-11.20	F	L	......((((((......))))))
2.7	DtieA01	AFM23538.1	8	GTAGCGCCGGCCTCCGTGCCGGCG	4	GTAG	7	(((((((	CGCCGGC	24	6	CTCCGT	7	)))))))	GCCGGCG	-13.80	F	L	....(((((((......)))))))
2.7	DtieA01	AFM23538.1	9	GTAGGGTTTGGCGTCTCTGCCGG	4	GTAG	6	((((((	GTAGGG	23	8	TTTGGCGT	6	))))))	CTCTGC	-6.10	T	R	((((((........))))))...
2.7	EmolA01	AFK02436.1	0	GTAACACAATTTTCTAAATTGTG	4	GTAA	8	((((((((	CACAATTT	23	3	TCT	8	))))))))	AAATTGTG	-4.80	F	L	....((((((((...))))))))
2.7	EmolA01	AFK02436.1	2	GTACCACAATTCTCCGAATTGT	5	GTACC	7	(((((((	ACAATTC	22	3	TCC	7	)))))))	GAATTGT	-4.00	F	L	.....(((((((...)))))))
2.7	EmolA01	AFK02436.1	3	GTAACACAATTTTCCAAATTGTGCTTAC	4	GTAA	12	((((((((((((	GTAACACAATTT	28	3	TCC	13	)))))))).))))	AAATTGTGCTTAC	-7.10	T	S	((((((((((((...)))))))).))))
2.7	EmolA01	AFK02952.1	0	GTAGGACAGGTTTTCAACCTGTC	4	GTAG	8	((((((((	GACAGGTT	23	3	TTC	8	))))))))	AACCTGTC	-9.30	F	L	....((((((((...))))))))
2.7	EmolA01	AFK02952.1	1	GTAGGACAGGTTTGCAACCTGTC	4	GTAG	8	((((((((	GACAGGTT	23	3	TGC	8	))))))))	AACCTGTC	-9.30	F	L	....((((((((...))))))))
2.7	EmolA01	AFK02952.1	2	GTAGGACAGGTTTGTAACCTGTC	4	GTAG	8	((((((((	GACAGGTT	23	3	TGT	8	))))))))	AACCTGTC	-9.30	F	L	....((((((((...))))))))
2.7	FlitA01	AFM05599.1	0	GTAGCTCACTCTTTAGAGTG	6	GTAGCT	5	(((((	CACTC	20	4	TTTA	5	)))))	GAGTG	-4.30	F	L	......(((((....)))))
2.7	FlitA01	AFM05599.1	1	GCAGCTCACTCTTTAGAGTG	6	GCAGCT	5	(((((	CACTC	20	4	TTTA	5	)))))	GAGTG	-4.30	F	L	......(((((....)))))
2.7	FlitA01	AFM05599.1	2	GTAGTTCATTCTTTAGAATG	6	GTAGTT	5	(((((	CATTC	20	4	TTTA	5	)))))	GAATG	-2.00	F	L	......(((((....)))))
2.7	FlitA01	AFM05599.1	4	GTAGGGAAAATGGCTTGCCTTTTCC	4	GTAG	9	((((((.((	GGAAAATGG	25	4	CTTG	8	))))))))	CCTTTTCC	-5.50	F	L	....((((((.((....))))))))
2.7	IalbA01	AFH48909.1	0	GTAGCACAGATTAGTAATCTGTGCTAC	4	GTAG	12	((((((((((((	GTAGCACAGATT	27	3	AGT	12	))))))))))))	AATCTGTGCTAC	-16.00	T	S	((((((((((((...))))))))))))
2.7	IalbA01	AFH48909.1	1	GTAGCACAGATAATTTATCTGTG	4	GTAG	8	((((((((	CACAGATA	23	3	ATT	8	))))))))	TATCTGTG	-7.60	F	L	....((((((((...))))))))
2.7	IalbA01	AFH48914.1	0	GTAGGACAGACTTTAGTCTGTC	4	GTAG	7	(((((((	GACAGAC	22	4	TTTA	7	)))))))	GTCTGTC	-8.80	F	L	....(((((((....)))))))
2.7	IalbA01	AFH48914.1	1	GTAGGACAGGATTCATCCTGTC	4	GTAG	7	(((((((	GACAGGA	22	4	TTCA	7	)))))))	TCCTGTC	-9.00	F	L	....(((((((....)))))))
2.7	IalbA01	AFH48914.1	2	GTAGGACAGACTTCAGTCTGTC	4	GTAG	7	(((((((	GACAGAC	22	4	TTCA	7	)))))))	GTCTGTC	-8.80	F	L	....(((((((....)))))))
2.7	IalbA01	AFH48914.1	3	GTAGGACAGAATTTATTCTGTC	4	GTAG	7	(((((((	GACAGAA	22	4	TTTA	7	)))))))	TTCTGTC	-6.60	F	L	....(((((((....)))))))
2.7	IalbA01	AFH48914.1	4	GTAGGACAGAATTCATTCTGTC	4	GTAG	7	(((((((	GACAGAA	22	4	TTCA	7	)))))))	TTCTGTC	-6.60	F	L	....(((((((....)))))))
2.7	IalbA01	AFH48914.1	5	GTAGGACAGGCTTCAGTCTGTC	4	GTAG	7	(((((((	GACAGGC	22	4	TTCA	7	)))))))	GTCTGTC	-8.20	F	L	....(((((((....)))))))
2.7	IalbA01	AFH48914.1	6	GTAGGATAGACTTCAGTCTGTC	4	GTAG	7	(((((((	GATAGAC	22	4	TTCA	7	)))))))	GTCTGTC	-6.90	F	L	....(((((((....)))))))
2.7	IalbA01	AFH48914.1	7	GTAGGACAGGCTTTAGCCTGTC	4	GTAG	7	(((((((	GACAGGC	22	4	TTTA	7	)))))))	GCCTGTC	-10.90	F	L	....(((((((....)))))))
2.7	IalbA01	AFH48914.1	8	GCAGGGCAGACTTTATTCTGAC	6	GCAGGG	4	((((	CAGA	22	6	CTTTAT	4	))))	TCTG	-2.70	F	L	......((((......))))..
2.7	SlinA01	ADB41012.1	0	GTAGTGCCGACCGTCCCGGTCGG	6	GTAGTG	7	(((((((	CCGACCG	23	3	TCC	7	)))))))	CGGTCGG	-10.80	F	L	......(((((((...)))))))
2.7	SlinA01	ADB41012.1	1	CCGACCGGGACGGTCGG	4	CCGA	7	(((((((	CCGACCG	17	3	GGA	7	)))))))	CGGTCGG	-10.60	T	S	(((((((...)))))))
2.7	SlinA01	ADB41012.1	2	GTAAAACCGACCGTCCCGGTCGG	6	GTAAAA	7	(((((((	CCGACCG	23	3	TCC	7	)))))))	CGGTCGG	-11.10	F	L	......(((((((...)))))))
2.7	SusiA01	ABJ86258.1	0	GTGGGGCAGCCATTCCTGGCTGTC	4	GTGG	8	((((((((	GGCAGCCA	24	4	TTCC	8	))))))))	TGGCTGTC	-11.70	F	L	....((((((((....))))))))
2.7	SusiA01	ABJ86258.1	1	GTGGGGCAGCCAATCGTGGCTG	6	GTGGGG	6	((((((	CAGCCA	22	4	ATCG	6	))))))	TGGCTG	-7.90	F	L	......((((((....))))))
2.7	SusiA01	ABJ86258.1	2	GTGGGGCAGCCAATCCTGGCTG	6	GTGGGG	6	((((((	CAGCCA	22	4	ATCC	6	))))))	TGGCTG	-8.10	F	L	......((((((....))))))
2.8	AvarA01	ABA19973.1	0	GTAGTAAGCACTTTAGTGCT	6	GTAGTA	5	(((((	AGCAC	20	4	TTTA	5	)))))	GTGCT	-5.00	F	L	......(((((....)))))
2.8	AvarA01	ABA19973.1	1	GTAGTGAGGACTTCAGTCCTC	5	GTAGT	6	((((((	GAGGAC	21	4	TTCA	6	))))))	GTCCTC	-7.80	F	L	.....((((((....))))))
2.8	AvarA01	ABA19973.1	2	GTAGTGAGGACTTTAGTCCTC	5	GTAGT	6	((((((	GAGGAC	21	4	TTTA	6	))))))	GTCCTC	-7.80	F	L	.....((((((....))))))
2.8	CapoA01	AFZ54443.1	0	GTAGTGAGGGCTTTAGCCCT	6	GTAGTG	5	(((((	AGGGC	20	4	TTTA	5	)))))	GCCCT	-7.40	F	L	......(((((....)))))
2.8	CapoA01	AFZ54443.1	1	GTAGTAATGGCTTTAGCCTT	8	GTAGTAAT	3	(((	GGC	20	4	TTTA	3	)))	GCC	-3.30	F	L	........(((....)))..
2.8	CstaA01	AFZ24968.1	0	GTAGTCAGCACTTTAGTGCTGA	4	GTAG	7	(((((((	TCAGCAC	22	4	TTTA	7	)))))))	GTGCTGA	-9.40	F	L	....(((((((....)))))))
2.8	CstaA01	AFZ24968.1	1	GTAGTAAGCACTTCAGTGCT	6	GTAGTA	5	(((((	AGCAC	20	4	TTCA	5	)))))	GTGCT	-5.00	F	L	......(((((....)))))
2.8	CstaA01	AFZ24968.1	2	GTAGTAAGCACTTCAGTGCTGA	6	GTAGTA	5	(((((	AGCAC	22	4	TTCA	5	)))))	GTGCT	-5.80	F	L	......(((((....)))))..
2.8	CyspD01	ACV02429.1	0	GTAGTCAGGGCTTTAGCCCTT	6	GTAGTC	5	(((((	AGGGC	21	4	TTTA	5	)))))	GCCCT	-7.60	F	L	......(((((....))))).
2.8	CyspD01	ACV02429.1	1	GTAGTCAGTGCTTTAGACCT	3	GTAG	3	(((	GTC	20	9	AGTGCTTTA	3	)))	GAC	-0.70	F	L	...(((.........)))..
2.8	CyspE01	ACK71676.1	1	GTAGTAGGGCTTTAGCCCT	5	GTAGT	5	(((((	AGGGC	19	4	TTTA	5	)))))	GCCCT	-7.20	F	L	.....(((((....)))))
2.8	CyspE01	ACK71676.1	2	GTAGGGCTTTAGCGTACCT	4	GTAG	7	(((..((	GTAGGGC	19	4	TTTA	6	)).)))	GCGTAC	-1.20	T	R	(((..((....)).)))..
2.8	CystA01	AFZ47140.1	0	GTAGTGAGGGCTTTAGCCCT	6	GTAGTG	5	(((((	AGGGC	20	4	TTTA	5	)))))	GCCCT	-7.40	F	L	......(((((....)))))
2.8	CystA01	AFZ47140.1	1	GTAGTAATGGCTTTAGCCT	8	GTAGTAAT	3	(((	GGC	19	4	TTTA	3	)))	GCC	-3.30	F	L	........(((....))).
2.8	MicsA01	AFZ19856.1	0	GTAGTAACCGCTTTAGCGGCGGTT	5	GTAGT	6	((((((	AACCGC	24	7	TTTAGCG	6	))))))	GCGGTT	-6.90	F	L	.....((((((.......))))))
2.8	MicsA01	AFZ19856.1	1	GTAGTTCTCGCTTTAGCGAGA	5	GTAGT	6	((((((	TCTCGC	21	4	TTTA	6	))))))	GCGAGA	-7.80	F	L	.....((((((....))))))
2.8	NspeB01	AFY50918.1	1	GTAGTAAGGGCTTTAGCCCT	6	GTAGTA	5	(((((	AGGGC	20	4	TTTA	5	)))))	GCCCT	-7.30	F	L	......(((((....)))))
2.8	NspeB01	AFY50918.1	2	GTAGTAAGTGCTAAAGCACT	6	GTAGTA	5	(((((	AGTGC	20	4	TAAA	5	)))))	GCACT	-5.00	F	L	......(((((....)))))
2.8	NspeB01	AFY50918.1	3	GTAGTAAGGACTTCAGTCCT	6	GTAGTA	5	(((((	AGGAC	20	4	TTCA	5	)))))	GTCCT	-5.20	F	L	......(((((....)))))
3	LpneD01	ABQ56422.1	0	CCGAGCCGCGACTGTGAGGGAGCGGA	4	CCGA	7	(((..((	CCGAGCC	26	11	GCGACTGTGAG	7	))..)))	GGAGCGG	-7.20	T	R	(((..((...........))..))).
3	LpneD01	ABQ56422.1	1	CCGAGCCGCGACCGTAAGGGAGCGGA	5	CCGAG	8	((((..((	CCGCGACC	26	4	GTAA	8	))..))))	GGGAGCGG	-12.10	F	L	.....((((..((....))..)))).
3	LpneE01	ADG24120.1	0	CTGAGCCGCGACCGTGAGGAAGCGGA	5	CTGAG	8	((((..((	CCGCGACC	26	4	GTGA	8	))..))))	GGAAGCGG	-10.60	F	L	.....((((..((....))..)))).
3	LpneE01	ADG24120.1	1	CCGAGCCGCGACCGTAAGGGAGCGGA	5	CCGAG	8	((((..((	CCGCGACC	26	4	GTAA	8	))..))))	GGGAGCGG	-12.10	F	L	.....((((..((....))..)))).
3	LpneH01	CCD04945.1	0	CCGAGCCGCGACTGTGAGGGAGCGGA	4	CCGA	7	(((..((	CCGAGCC	26	11	GCGACTGTGAG	7	))..)))	GGAGCGG	-7.20	T	R	(((..((...........))..))).
3	LpneH01	CCD04945.1	1	CCGAGCCGCGACCGTAAGGGAGCGGA	5	CCGAG	8	((((..((	CCGCGACC	26	4	GTAA	8	))..))))	GGGAGCGG	-12.10	F	L	.....((((..((....))..)))).
3	LpneI01	CCD08114.1	0	CCGAGCCGCGACTGTGAGGGAGCGGA	4	CCGA	7	(((..((	CCGAGCC	26	11	GCGACTGTGAG	7	))..)))	GGAGCGG	-7.20	T	R	(((..((...........))..))).
3	LpneI01	CCD08114.1	1	CCGAGCCGCGACCGTAAGGGAGCGGA	5	CCGAG	8	((((..((	CCGCGACC	26	4	GTAA	8	))..))))	GGGAGCGG	-12.10	F	L	.....((((..((....))..)))).
3	LpneJ01	AGH54518.1	0	CCGAGCCGCGACTGTGAGGGAGCGGA	4	CCGA	7	(((..((	CCGAGCC	26	11	GCGACTGTGAG	7	))..)))	GGAGCGG	-7.20	T	R	(((..((...........))..))).
3	LpneJ01	AGH54518.1	1	CCGAGCCGCGACCGTAAGGGAGCGGA	5	CCGAG	8	((((..((	CCGCGACC	26	4	GTAA	8	))..))))	GGGAGCGG	-12.10	F	L	.....((((..((....))..)))).
3	PlimA01	ADG69454.1	0	CACGAGCCGGAAGCGTGAGCGACGGGT	6	CACGAG	8	(((...((	CCGGAAGC	27	4	GTGA	7	))..)))	GCGACGG	-6.90	F	L	......(((...((....))..)))..
3	PlimA01	ADG69454.1	1	ACGAGCCGGAAGCGTCAGCGACGGGCATTT	4	ACGA	9	(((....((	GCCGGAAGC	30	4	GTCA	9	))....)))	GCGACGGGC	-8.00	F	L	....(((....((....))....)))....
3	SusiA01	ABJ83664.1	0	CAGAGCCGCGACCGTTAGGGAGCGTCCCG	6	CAGAGC	7	(((..((	CGCGACC	29	4	GTTA	7	))..)))	GGGAGCG	-8.50	F	L	......(((..((....))..))).....
3	SusiA01	ABJ83664.1	1	CGGAGCCGCGACCGTAAGGGAGCGTCCTG	1	CGGA	12	(((..(((..((	GGAGCCGCGACC	29	4	GTAA	10	))..))))))	GGGAGCGTCC	-11.30	F	L	.(((..(((..((....))..))))))..
3	SusiA01	ABJ83822.1	0	CAGAGCCGCCACCGTCAGGGAGCGATCG	2	CAGA	11	((..(((..((	GAGCCGCCACC	28	4	GTCA	10	))..))).))	GGGAGCGATC	-8.40	F	L	..((..(((..((....))..))).)).
3	SusiA01	ABJ83822.1	1	CAGAGCCGCGACCGTCAGGGAGCGATCG	2	CAGA	11	((..(((..((	GAGCCGCGACC	28	4	GTCA	10	))..))).))	GGGAGCGATC	-9.40	F	L	..((..(((..((....))..))).)).
3	SusiA01	ABJ87398.1	0	AGCCGCGACCGTCAGGGAGCGGTCG	1	AGCC	9	(((((..((	GCCGCGACC	25	4	GTCA	9	))..)))))	GGGAGCGGT	-13.50	F	L	.(((((..((....))..)))))..
3	SusiA01	ABJ87398.1	1	CCGAGCCGCGACTGTCAAGGAGCGGTTG	3	CCGA	10	((((((..((	AGCCGCGACT	28	4	GTCA	10	))..))))))	AGGAGCGGTT	-12.60	F	L	...((((((..((....))..)))))).
